# Supplementary material for: Crystal structure of (2,4-di-tert-butyl-6-{[(6,6′-dimethyl-2′-oxido-1,1′-biphenyl-2-yl)imino]methyl}phenolato-κ3 O,N,O′)bis(propan-2-olato-κO)titanium(IV)
Source: Acta Crystallogr Sect E Struct Rep Online. 2014 Aug 16;70(Pt 9):m332. doi: 10.1107/S1600536814018455 (PMC4186137; doi:10.1107/S1600536814018455)
Supplement: Supplementary file 1 [file e-70-0m332-sup1.cif]

##############################################################################
#                                                                            #
# This CIF contains the data in a paper accepted for publication in          #
# Acta Crystallographica Section E. It conforms to the requirements of       #
# Notes for Authors for Acta Crystallographica Section E, and has been       #
# peer reviewed under the auspices of the IUCr Commission on Journals.       #
#                                                                            #
# Full details of the Crystallographic Information File format               #
# are given in the paper "The Crystallographic Information File (CIF):       #
# a New Standard Archive File for Crystallography" by S. R. Hall, F. H.      #
# Allen and I. D. Brown [Acta Cryst. (1991), A47, 655-685].                  #
#                                                                            #
# The current version of the core CIF dictionary is obtainable from          #
# ftp://ftp.iucr.org/pub/cif_core.dic.                                       #
#                                                                            #
# Software is freely available for graphical display of the structure(s)     #
# in this CIF. For information consult the CIF software page                 #
# http://www.iucr.org/resources/cif/software.                                #
#                                                                            #
# This file may be used for bona fide research purposes within the           #
# scientific community so long as proper attribution is given to the journal # 
# article from which it was obtained.                                        #
#                                                                            #
##############################################################################
data_I
_database_code_depnum_ccdc_archive 'CCDC 922371'
_audit_creation_method     SHELXL-97
_chemical_name_systematic
;\
(2,4-Di-<i>tert</i>-butyl-6-{[(6,6'-dimethyl-2'-oxido-1,1'-biphenyl-\
2-yl)imino]methyl}phenolato-\k^3^<i>O</i>,<i>N</i>,<i>O</i>')bis(propan-\
2-olato-\k<i>O</i>)titanium(IV)
;
_chemical_name_common     ?
_chemical_formula_moiety     'C35 H47 N O4 Ti'
_chemical_formula_sum     'C35 H47 N O4 Ti'
_chemical_formula_iupac     '[Ti (C29 H33 N O2) (C3 H6 O)2]'
_chemical_formula_weight     593.64
_chemical_melting_point     ?
_space_group_crystal_system     triclinic
_space_group_name_H-M_alt     'P -1'
_space_group_name_Hall     '-P 1'
loop_
    _symmetry_equiv_pos_as_xyz
    'x, y, z'
    '-x, -y, -z'
_cell_length_a     11.5511(11)
_cell_length_b     11.9083(10)
_cell_length_c     12.6336(11)
_cell_angle_alpha     80.941(2)
_cell_angle_beta     72.8690(10)
_cell_angle_gamma     87.253(2)
_cell_volume     1640.0(3)
_cell_formula_units_Z     2
_cell_measurement_reflns_used     2631
_cell_measurement_theta_min     2.53
_cell_measurement_theta_max     27.54
_cell_measurement_temperature     110(2)
_exptl_crystal_description     block
_exptl_crystal_colour     yellow
_exptl_crystal_size_max     0.50
_exptl_crystal_size_mid     0.49
_exptl_crystal_size_min     0.21
_exptl_crystal_density_diffrn     1.202
_exptl_crystal_density_meas     ?
_exptl_crystal_density_method     'not measured'
_exptl_crystal_F_000     636
_exptl_absorpt_coefficient_mu     0.298
_exptl_absorpt_correction_type     multi-scan
_exptl_absorpt_process_details     '(SADABS; Bruker, 2009)'
_exptl_absorpt_correction_T_min     0.8654
_exptl_absorpt_correction_T_max     0.9401
_exptl_special_details     ?
_diffrn_ambient_temperature     110(2)
_diffrn_radiation_type     MoK\a
_diffrn_radiation_wavelength     0.71073
_diffrn_radiation_source     'fine-focus sealed tube'
_diffrn_radiation_monochromator     graphite
_diffrn_measurement_device_type     'Bruker CCD area-detector'
_diffrn_measurement_method     '\f and \w scans'
_diffrn_detector_area_resol_mean     ?
_diffrn_reflns_number     8299
_diffrn_reflns_av_R_equivalents     0.0215
_diffrn_reflns_av_sigmaI/netI     0.0468
_diffrn_reflns_theta_min     1.73
_diffrn_reflns_theta_max     25.25
_diffrn_reflns_theta_full     25.25
_diffrn_measured_fraction_theta_max     0.990
_diffrn_measured_fraction_theta_full     0.990
_diffrn_reflns_limit_h_min     -13
_diffrn_reflns_limit_h_max     13
_diffrn_reflns_limit_k_min     -14
_diffrn_reflns_limit_k_max     8
_diffrn_reflns_limit_l_min     -15
_diffrn_reflns_limit_l_max     14
_diffrn_standards_number     0
_diffrn_standards_interval_count     .
_diffrn_standards_interval_time     .
_diffrn_standards_decay_%     ?
_refine_special_details
;
Refinement of <i>F</i>^2^ against ALL reflections. The weighted <i>R</i>-factor
<i>wR</i> and
goodness of fit <i>S</i> are based on <i>F</i>^2^, conventional
<i>R</i>-factors <i>R</i> are based
on <i>F</i>, with <i>F</i> set to zero for negative <i>F</i>^2^. The threshold
expression of
<i>F</i>^2^ > \s(<i>F</i>^2^) is used only for calculating <i>R</i>-factors(gt)
<i>etc</i>. and is
not relevant to the choice of reflections for refinement. <i>R</i>-factors
based
on <i>F</i>^2^ are statistically about twice as large as those based on
<i>F</i>, and <i>R</i>-
factors based on ALL data will be even larger.
;
_reflns_number_total     5896
_reflns_number_gt     4914
_reflns_threshold_expression     'I>2\s(I)'
_refine_ls_structure_factor_coef     Fsqd
_refine_ls_matrix_type     full
_refine_ls_R_factor_all     0.0533
_refine_ls_R_factor_gt     0.0430
_refine_ls_wR_factor_gt     0.1068
_refine_ls_wR_factor_ref     0.1135
_refine_ls_goodness_of_fit_ref     1.054
_refine_ls_restrained_S_all     1.054
_refine_ls_number_reflns     5896
_refine_ls_number_parameters     382
_refine_ls_number_restraints     0
_refine_ls_hydrogen_treatment     constr
_refine_ls_weighting_scheme     calc
_refine_ls_weighting_details
         'calc w=1/[\s^2^(Fo^2^)+(0.0525P)^2^+0.7340P] where P=(Fo^2^+2Fc^2^)/3'
_atom_sites_solution_hydrogens     geom
_atom_sites_solution_primary     direct
_atom_sites_solution_secondary     difmap
_refine_ls_shift/su_max     0.001
_refine_ls_shift/su_mean     0.000
_refine_diff_density_max     0.313
_refine_diff_density_min     -0.355
_refine_ls_extinction_method     none
_refine_ls_extinction_coef     ?
loop_
    _atom_type_symbol
    _atom_type_description
    _atom_type_scat_dispersion_real
    _atom_type_scat_dispersion_imag
    _atom_type_scat_source
    'C' 'C' 0.0033 0.0016
                         'International Tables Vol C Tables 4.2.6.8 and 6.1.1.4'
    'H' 'H' 0.0000 0.0000
                         'International Tables Vol C Tables 4.2.6.8 and 6.1.1.4'
    'N' 'N' 0.0061 0.0033
                         'International Tables Vol C Tables 4.2.6.8 and 6.1.1.4'
    'O' 'O' 0.0106 0.0060
                         'International Tables Vol C Tables 4.2.6.8 and 6.1.1.4'
    'Ti' 'Ti' 0.2776 0.4457
                         'International Tables Vol C Tables 4.2.6.8 and 6.1.1.4'
_computing_data_collection     'APEX2 (Bruker, 2009)'
_computing_cell_refinement     'SAINT (Bruker, 2009)'
_computing_data_reduction     'SAINT (Bruker, 2009)'
_computing_structure_solution     'SHELXS97 (Sheldrick, 2008)'
_computing_structure_refinement     'SHELXL97 (Sheldrick, 2008)'
_computing_molecular_graphics     'SHELXTL (Sheldrick, 2008)'
_computing_publication_material     'publCIF (Westrip, 2010)'
loop_
    _atom_site_type_symbol
    _atom_site_label
    _atom_site_fract_x
    _atom_site_fract_y
    _atom_site_fract_z
    _atom_site_U_iso_or_equiv
    _atom_site_adp_type
    _atom_site_calc_flag
    _atom_site_refinement_flags
    _atom_site_occupancy
    _atom_site_symmetry_multiplicity
    _atom_site_disorder_assembly
    _atom_site_disorder_group
    C C1 0.89718(19) 0.39500(17) 0.31293(18) 0.0163(5) Uani d . 1 1 . .
    C C2 0.9400(2) 0.47051(18) 0.21368(19) 0.0209(5) Uani d . 1 1 . .
    H H2 0.8848 0.5138 0.1809 0.025 Uiso calc R 1 1 . .
    C C3 1.0631(2) 0.48184(19) 0.16355(19) 0.0228(5) Uani d . 1 1 . .
    H H3 1.0927 0.5342 0.0968 0.027 Uiso calc R 1 1 . .
    C C4 1.1440(2) 0.41738(19) 0.20996(19) 0.0221(5) Uani d . 1 1 . .
    H H4 1.2286 0.4261 0.1745 0.027 Uiso calc R 1 1 . .
    C C5 1.10305(19) 0.33986(18) 0.30798(18) 0.0183(5) Uani d . 1 1 . .
    C C6 1.1933(2) 0.2638(2) 0.3499(2) 0.0256(5) Uani d . 1 1 . .
    H H6A 1.2054 0.2903 0.4154 0.038 Uiso calc R 1 1 . .
    H H6B 1.2706 0.2659 0.2906 0.038 Uiso calc R 1 1 . .
    H H6C 1.1625 0.1856 0.3708 0.038 Uiso calc R 1 1 . .
    C C7 0.97797(19) 0.32988(17) 0.36211(17) 0.0161(4) Uani d . 1 1 . .
    C C8 0.92889(18) 0.24700(18) 0.46638(17) 0.0156(4) Uani d . 1 1 . .
    C C9 0.95336(19) 0.25498(19) 0.56798(18) 0.0192(5) Uani d . 1 1 . .
    C C10 1.0207(2) 0.3548(2) 0.5828(2) 0.0284(6) Uani d . 1 1 . .
    H H10A 0.9654 0.3989 0.6359 0.043 Uiso calc R 1 1 . .
    H H10B 1.0519 0.4034 0.5104 0.043 Uiso calc R 1 1 . .
    H H10C 1.0883 0.3267 0.6117 0.043 Uiso calc R 1 1 . .
    C C11 0.9101(2) 0.17051(19) 0.65958(18) 0.0216(5) Uani d . 1 1 . .
    H H11 0.9255 0.1763 0.7284 0.026 Uiso calc R 1 1 . .
    C C12 0.8451(2) 0.07806(19) 0.65295(18) 0.0210(5) Uani d . 1 1 . .
    H H12 0.8198 0.0198 0.7155 0.025 Uiso calc R 1 1 . .
    C C13 0.81742(19) 0.07125(18) 0.55509(18) 0.0181(5) Uani d . 1 1 . .
    H H13 0.7710 0.0094 0.5506 0.022 Uiso calc R 1 1 . .
    C C14 0.85797(18) 0.15552(17) 0.46314(17) 0.0141(4) Uani d . 1 1 . .
    C C15 0.84517(18) 0.06836(17) 0.31359(17) 0.0141(4) Uani d . 1 1 . .
    H H15 0.8975 0.0128 0.3378 0.017 Uiso calc R 1 1 . .
    C C16 0.80417(18) 0.04914(17) 0.22034(17) 0.0135(4) Uani d . 1 1 . .
    C C17 0.84835(18) -0.04704(17) 0.16927(17) 0.0149(4) Uani d . 1 1 . .
    H H17 0.9013 -0.0975 0.1988 0.018 Uiso calc R 1 1 . .
    C C18 0.81747(18) -0.07072(17) 0.07782(16) 0.0131(4) Uani d . 1 1 . .
    C C19 0.86198(19) -0.17752(18) 0.02330(17) 0.0161(5) Uani d . 1 1 . .
    C C20 0.9828(2) -0.21997(19) 0.04188(19) 0.0207(5) Uani d . 1 1 . .
    H H20A 1.0414 -0.1575 0.0173 0.031 Uiso calc R 1 1 . .
    H H20B 1.0136 -0.2820 -0.0015 0.031 Uiso calc R 1 1 . .
    H H20C 0.9706 -0.2476 0.1217 0.031 Uiso calc R 1 1 . .
    C C21 0.7667(2) -0.27189(18) 0.07538(19) 0.0214(5) Uani d . 1 1 . .
    H H21A 0.7568 -0.2902 0.1559 0.032 Uiso calc R 1 1 . .
    H H21B 0.7933 -0.3399 0.0399 0.032 Uiso calc R 1 1 . .
    H H21C 0.6891 -0.2457 0.0635 0.032 Uiso calc R 1 1 . .
    C C22 0.8794(2) -0.15392(19) -0.10353(18) 0.0196(5) Uani d . 1 1 . .
    H H22A 0.8001 -0.1429 -0.1173 0.029 Uiso calc R 1 1 . .
    H H22B 0.9207 -0.2186 -0.1381 0.029 Uiso calc R 1 1 . .
    H H22C 0.9283 -0.0852 -0.1361 0.029 Uiso calc R 1 1 . .
    C C23 0.73944(18) 0.00725(17) 0.03697(17) 0.0145(4) Uani d . 1 1 . .
    H H23 0.7170 -0.0075 -0.0260 0.017 Uiso calc R 1 1 . .
    C C24 0.69319(18) 0.10452(17) 0.08298(17) 0.0135(4) Uani d . 1 1 . .
    C C25 0.61332(19) 0.18978(18) 0.03097(17) 0.0167(5) Uani d . 1 1 . .
    C C26 0.6777(2) 0.30584(18) -0.00721(19) 0.0228(5) Uani d . 1 1 . .
    H H26A 0.6951 0.3312 0.0566 0.034 Uiso calc R 1 1 . .
    H H26B 0.6252 0.3616 -0.0364 0.034 Uiso calc R 1 1 . .
    H H26C 0.7537 0.2985 -0.0661 0.034 Uiso calc R 1 1 . .
    C C27 0.48872(19) 0.2012(2) 0.11651(19) 0.0226(5) Uani d . 1 1 . .
    H H27A 0.4992 0.2309 0.1812 0.034 Uiso calc R 1 1 . .
    H H27B 0.4498 0.1264 0.1413 0.034 Uiso calc R 1 1 . .
    H H27C 0.4378 0.2535 0.0815 0.034 Uiso calc R 1 1 . .
    C C28 0.5921(2) 0.15316(19) -0.07287(18) 0.0204(5) Uani d . 1 1 . .
    H H28A 0.5405 0.2093 -0.1028 0.031 Uiso calc R 1 1 . .
    H H28B 0.5523 0.0788 -0.0522 0.031 Uiso calc R 1 1 . .
    H H28C 0.6701 0.1480 -0.1299 0.031 Uiso calc R 1 1 . .
    C C29 0.72460(18) 0.12414(17) 0.17848(17) 0.0138(4) Uani d . 1 1 . .
    C C30 0.47315(19) 0.1931(2) 0.57092(18) 0.0218(5) Uani d . 1 1 . .
    H H30 0.4501 0.2738 0.5799 0.026 Uiso calc R 1 1 . .
    C C31 0.4867(2) 0.1302(3) 0.6798(2) 0.0376(7) Uani d . 1 1 . .
    H H31A 0.5088 0.0509 0.6715 0.056 Uiso calc R 1 1 . .
    H H31B 0.4098 0.1326 0.7389 0.056 Uiso calc R 1 1 . .
    H H31C 0.5502 0.1661 0.6999 0.056 Uiso calc R 1 1 . .
    C C32 0.3789(2) 0.1398(2) 0.5329(2) 0.0318(6) Uani d . 1 1 . .
    H H32A 0.3795 0.1781 0.4581 0.048 Uiso calc R 1 1 . .
    H H32B 0.2986 0.1479 0.5857 0.048 Uiso calc R 1 1 . .
    H H32C 0.3974 0.0590 0.5301 0.048 Uiso calc R 1 1 . .
    C C33 0.5158(2) 0.49464(19) 0.3183(2) 0.0261(5) Uani d . 1 1 . .
    H H33 0.5767 0.5433 0.3318 0.031 Uiso calc R 1 1 . .
    C C34 0.3926(2) 0.5180(2) 0.3958(3) 0.0422(7) Uani d . 1 1 . .
    H H34A 0.3318 0.4700 0.3846 0.063 Uiso calc R 1 1 . .
    H H34B 0.3715 0.5982 0.3791 0.063 Uiso calc R 1 1 . .
    H H34C 0.3945 0.5009 0.4737 0.063 Uiso calc R 1 1 . .
    C C35 0.5221(3) 0.5202(2) 0.1965(2) 0.0408(7) Uani d . 1 1 . .
    H H35A 0.6042 0.5050 0.1508 0.061 Uiso calc R 1 1 . .
    H H35B 0.5019 0.6004 0.1781 0.061 Uiso calc R 1 1 . .
    H H35C 0.4643 0.4720 0.1812 0.061 Uiso calc R 1 1 . .
    N N1 0.81686(15) 0.15436(14) 0.36679(14) 0.0130(4) Uani d . 1 1 . .
    O O1 0.77580(13) 0.38487(12) 0.36190(12) 0.0176(3) Uani d . 1 1 . .
    O O2 0.68068(13) 0.21507(12) 0.22757(12) 0.0165(3) Uani d . 1 1 . .
    O O3 0.58760(13) 0.19059(12) 0.48732(12) 0.0184(3) Uani d . 1 1 . .
    O O4 0.54740(13) 0.37846(12) 0.34436(12) 0.0188(3) Uani d . 1 1 . .
    Ti Ti1 0.66465(3) 0.27775(3) 0.35782(3) 0.01328(12) Uani d . 1 1 . .
loop_
    _atom_site_aniso_label
    _atom_site_aniso_U_11
    _atom_site_aniso_U_22
    _atom_site_aniso_U_33
    _atom_site_aniso_U_12
    _atom_site_aniso_U_13
    _atom_site_aniso_U_23
    C1 0.0181(11) 0.0137(11) 0.0200(11) 0.0000(8) -0.0070(9) -0.0087(9)
    C2 0.0284(13) 0.0129(11) 0.0229(12) 0.0010(9) -0.0104(10) -0.0019(9)
    C3 0.0301(13) 0.0175(12) 0.0185(12) -0.0056(10) -0.0039(10) 0.0001(9)
    C4 0.0188(11) 0.0226(12) 0.0243(12) -0.0028(9) -0.0028(9) -0.0076(10)
    C5 0.0197(11) 0.0165(11) 0.0210(12) 0.0012(9) -0.0072(9) -0.0077(9)
    C6 0.0201(12) 0.0273(13) 0.0312(14) 0.0019(10) -0.0098(10) -0.0061(11)
    C7 0.0203(11) 0.0142(11) 0.0160(11) 0.0001(9) -0.0062(9) -0.0068(9)
    C8 0.0144(10) 0.0165(11) 0.0167(11) 0.0061(8) -0.0053(8) -0.0048(9)
    C9 0.0191(11) 0.0210(12) 0.0207(12) 0.0055(9) -0.0088(9) -0.0083(9)
    C10 0.0395(15) 0.0258(13) 0.0271(13) 0.0011(11) -0.0177(11) -0.0103(11)
    C11 0.0245(12) 0.0288(13) 0.0154(11) 0.0076(10) -0.0112(9) -0.0063(10)
    C12 0.0247(12) 0.0233(12) 0.0144(11) 0.0021(10) -0.0074(9) 0.0019(9)
    C13 0.0192(11) 0.0181(11) 0.0171(11) 0.0005(9) -0.0060(9) -0.0019(9)
    C14 0.0137(10) 0.0166(11) 0.0123(10) 0.0063(8) -0.0037(8) -0.0052(8)
    C15 0.0126(10) 0.0143(11) 0.0136(10) 0.0010(8) -0.0030(8) 0.0016(8)
    C16 0.0133(10) 0.0143(11) 0.0121(10) -0.0002(8) -0.0026(8) -0.0017(8)
    C17 0.0138(10) 0.0153(11) 0.0147(11) 0.0023(8) -0.0040(8) -0.0004(8)
    C18 0.0130(10) 0.0131(10) 0.0117(10) -0.0019(8) -0.0008(8) -0.0022(8)
    C19 0.0170(11) 0.0149(11) 0.0164(11) 0.0018(8) -0.0041(9) -0.0042(9)
    C20 0.0205(12) 0.0214(12) 0.0226(12) 0.0052(9) -0.0078(9) -0.0090(9)
    C21 0.0222(12) 0.0166(11) 0.0250(12) -0.0013(9) -0.0055(10) -0.0036(9)
    C22 0.0224(12) 0.0197(12) 0.0172(11) 0.0037(9) -0.0056(9) -0.0060(9)
    C23 0.0146(10) 0.0176(11) 0.0116(10) -0.0016(8) -0.0044(8) -0.0016(8)
    C24 0.0109(10) 0.0156(11) 0.0128(10) -0.0009(8) -0.0022(8) -0.0002(8)
    C25 0.0175(11) 0.0176(11) 0.0163(11) 0.0038(9) -0.0073(9) -0.0028(9)
    C26 0.0311(13) 0.0172(12) 0.0239(12) 0.0025(10) -0.0161(10) 0.0004(9)
    C27 0.0179(11) 0.0302(13) 0.0227(12) 0.0075(10) -0.0089(10) -0.0086(10)
    C28 0.0238(12) 0.0215(12) 0.0186(12) 0.0041(9) -0.0109(9) -0.0029(9)
    C29 0.0129(10) 0.0134(10) 0.0133(10) -0.0007(8) -0.0011(8) -0.0022(8)
    C30 0.0164(11) 0.0249(12) 0.0200(12) 0.0023(9) 0.0022(9) -0.0060(10)
    C31 0.0250(13) 0.070(2) 0.0160(12) -0.0107(13) -0.0032(10) -0.0022(12)
    C32 0.0221(13) 0.0433(16) 0.0285(14) -0.0048(11) -0.0090(11) 0.0041(12)
    C33 0.0287(13) 0.0171(12) 0.0368(14) 0.0058(10) -0.0158(11) -0.0067(10)
    C34 0.0365(16) 0.0381(16) 0.0537(19) 0.0175(13) -0.0125(14) -0.0188(14)
    C35 0.0546(18) 0.0239(14) 0.0435(17) 0.0006(13) -0.0211(14) 0.0090(12)
    N1 0.0130(9) 0.0142(9) 0.0116(9) -0.0018(7) -0.0033(7) -0.0010(7)
    O1 0.0170(8) 0.0134(8) 0.0232(8) 0.0016(6) -0.0070(6) -0.0032(6)
    O2 0.0189(8) 0.0169(8) 0.0158(8) 0.0062(6) -0.0075(6) -0.0059(6)
    O3 0.0152(8) 0.0217(8) 0.0157(8) 0.0019(6) -0.0017(6) -0.0014(6)
    O4 0.0190(8) 0.0162(8) 0.0227(8) 0.0046(6) -0.0081(6) -0.0044(6)
    Ti1 0.0134(2) 0.0140(2) 0.0128(2) 0.00237(14) -0.00424(15) -0.00290(15)
_geom_special_details
;
All e.s.d.'s (except the e.s.d. in the dihedral angle between two l.s. planes)
are estimated using the full covariance matrix. The cell e.s.d.'s are taken
into account individually in the estimation of e.s.d.'s in distances, angles
and torsion angles; correlations between e.s.d.'s in cell parameters are only
used when they are defined by crystal symmetry. An approximate (isotropic)
treatment of cell e.s.d.'s is used for estimating e.s.d.'s involving l.s.
planes.
;
loop_
    _geom_bond_atom_site_label_1
    _geom_bond_atom_site_label_2
    _geom_bond_site_symmetry_2
    _geom_bond_distance
    _geom_bond_publ_flag
    C1 O1 . 1.358(3) ?
    C1 C2 . 1.396(3) ?
    C1 C7 . 1.407(3) ?
    C2 C3 . 1.379(3) ?
    C2 H2 . 0.9500 ?
    C3 C4 . 1.385(3) ?
    C3 H3 . 0.9500 ?
    C4 C5 . 1.395(3) ?
    C4 H4 . 0.9500 ?
    C5 C7 . 1.406(3) ?
    C5 C6 . 1.507(3) ?
    C6 H6A . 0.9800 ?
    C6 H6B . 0.9800 ?
    C6 H6C . 0.9800 ?
    C7 C8 . 1.495(3) ?
    C8 C14 . 1.407(3) ?
    C8 C9 . 1.411(3) ?
    C9 C11 . 1.393(3) ?
    C9 C10 . 1.516(3) ?
    C10 H10A . 0.9800 ?
    C10 H10B . 0.9800 ?
    C10 H10C . 0.9800 ?
    C11 C12 . 1.389(3) ?
    C11 H11 . 0.9500 ?
    C12 C13 . 1.380(3) ?
    C12 H12 . 0.9500 ?
    C13 C14 . 1.390(3) ?
    C13 H13 . 0.9500 ?
    C14 N1 . 1.433(3) ?
    C15 N1 . 1.290(3) ?
    C15 C16 . 1.445(3) ?
    C15 H15 . 0.9500 ?
    C16 C17 . 1.404(3) ?
    C16 C29 . 1.408(3) ?
    C17 C18 . 1.377(3) ?
    C17 H17 . 0.9500 ?
    C18 C23 . 1.408(3) ?
    C18 C19 . 1.536(3) ?
    C19 C20 . 1.532(3) ?
    C19 C22 . 1.536(3) ?
    C19 C21 . 1.539(3) ?
    C20 H20A . 0.9800 ?
    C20 H20B . 0.9800 ?
    C20 H20C . 0.9800 ?
    C21 H21A . 0.9800 ?
    C21 H21B . 0.9800 ?
    C21 H21C . 0.9800 ?
    C22 H22A . 0.9800 ?
    C22 H22B . 0.9800 ?
    C22 H22C . 0.9800 ?
    C23 C24 . 1.391(3) ?
    C23 H23 . 0.9500 ?
    C24 C29 . 1.413(3) ?
    C24 C25 . 1.540(3) ?
    C25 C28 . 1.533(3) ?
    C25 C27 . 1.539(3) ?
    C25 C26 . 1.540(3) ?
    C26 H26A . 0.9800 ?
    C26 H26B . 0.9800 ?
    C26 H26C . 0.9800 ?
    C27 H27A . 0.9800 ?
    C27 H27B . 0.9800 ?
    C27 H27C . 0.9800 ?
    C28 H28A . 0.9800 ?
    C28 H28B . 0.9800 ?
    C28 H28C . 0.9800 ?
    C29 O2 . 1.337(2) ?
    C30 O3 . 1.431(2) ?
    C30 C31 . 1.506(3) ?
    C30 C32 . 1.513(3) ?
    C30 H30 . 1.0000 ?
    C31 H31A . 0.9800 ?
    C31 H31B . 0.9800 ?
    C31 H31C . 0.9800 ?
    C32 H32A . 0.9800 ?
    C32 H32B . 0.9800 ?
    C32 H32C . 0.9800 ?
    C33 O4 . 1.426(3) ?
    C33 C35 . 1.500(4) ?
    C33 C34 . 1.513(3) ?
    C33 H33 . 1.0000 ?
    C34 H34A . 0.9800 ?
    C34 H34B . 0.9800 ?
    C34 H34C . 0.9800 ?
    C35 H35A . 0.9800 ?
    C35 H35B . 0.9800 ?
    C35 H35C . 0.9800 ?
    N1 Ti1 . 2.2540(17) ?
    O1 Ti1 . 1.8695(15) ?
    O2 Ti1 . 1.8690(14) ?
    O3 Ti1 . 1.8005(15) ?
    O4 Ti1 . 1.7937(14) ?
loop_
    _geom_angle_atom_site_label_1
    _geom_angle_atom_site_label_2
    _geom_angle_atom_site_label_3
    _geom_angle_site_symmetry_1
    _geom_angle_site_symmetry_3
    _geom_angle
    _geom_angle_publ_flag
    O1 C1 C2 . . 119.10(19) ?
    O1 C1 C7 . . 120.08(19) ?
    C2 C1 C7 . . 120.8(2) ?
    C3 C2 C1 . . 119.6(2) ?
    C3 C2 H2 . . 120.2 ?
    C1 C2 H2 . . 120.2 ?
    C2 C3 C4 . . 120.4(2) ?
    C2 C3 H3 . . 119.8 ?
    C4 C3 H3 . . 119.8 ?
    C3 C4 C5 . . 120.9(2) ?
    C3 C4 H4 . . 119.5 ?
    C5 C4 H4 . . 119.5 ?
    C4 C5 C7 . . 119.4(2) ?
    C4 C5 C6 . . 119.2(2) ?
    C7 C5 C6 . . 121.3(2) ?
    C5 C6 H6A . . 109.5 ?
    C5 C6 H6B . . 109.5 ?
    H6A C6 H6B . . 109.5 ?
    C5 C6 H6C . . 109.5 ?
    H6A C6 H6C . . 109.5 ?
    H6B C6 H6C . . 109.5 ?
    C5 C7 C1 . . 118.85(19) ?
    C5 C7 C8 . . 121.64(19) ?
    C1 C7 C8 . . 119.41(18) ?
    C14 C8 C9 . . 118.26(19) ?
    C14 C8 C7 . . 119.12(18) ?
    C9 C8 C7 . . 122.60(19) ?
    C11 C9 C8 . . 119.0(2) ?
    C11 C9 C10 . . 118.6(2) ?
    C8 C9 C10 . . 122.4(2) ?
    C9 C10 H10A . . 109.5 ?
    C9 C10 H10B . . 109.5 ?
    H10A C10 H10B . . 109.5 ?
    C9 C10 H10C . . 109.5 ?
    H10A C10 H10C . . 109.5 ?
    H10B C10 H10C . . 109.5 ?
    C12 C11 C9 . . 121.7(2) ?
    C12 C11 H11 . . 119.1 ?
    C9 C11 H11 . . 119.1 ?
    C13 C12 C11 . . 119.7(2) ?
    C13 C12 H12 . . 120.1 ?
    C11 C12 H12 . . 120.1 ?
    C12 C13 C14 . . 119.5(2) ?
    C12 C13 H13 . . 120.2 ?
    C14 C13 H13 . . 120.2 ?
    C13 C14 C8 . . 121.63(19) ?
    C13 C14 N1 . . 118.78(19) ?
    C8 C14 N1 . . 119.33(18) ?
    N1 C15 C16 . . 125.63(18) ?
    N1 C15 H15 . . 117.2 ?
    C16 C15 H15 . . 117.2 ?
    C17 C16 C29 . . 119.69(19) ?
    C17 C16 C15 . . 117.90(18) ?
    C29 C16 C15 . . 122.40(18) ?
    C18 C17 C16 . . 122.20(18) ?
    C18 C17 H17 . . 118.9 ?
    C16 C17 H17 . . 118.9 ?
    C17 C18 C23 . . 116.56(19) ?
    C17 C18 C19 . . 122.77(18) ?
    C23 C18 C19 . . 120.66(18) ?
    C20 C19 C18 . . 111.47(17) ?
    C20 C19 C22 . . 108.10(17) ?
    C18 C19 C22 . . 111.13(17) ?
    C20 C19 C21 . . 108.87(17) ?
    C18 C19 C21 . . 108.82(17) ?
    C22 C19 C21 . . 108.38(18) ?
    C19 C20 H20A . . 109.5 ?
    C19 C20 H20B . . 109.5 ?
    H20A C20 H20B . . 109.5 ?
    C19 C20 H20C . . 109.5 ?
    H20A C20 H20C . . 109.5 ?
    H20B C20 H20C . . 109.5 ?
    C19 C21 H21A . . 109.5 ?
    C19 C21 H21B . . 109.5 ?
    H21A C21 H21B . . 109.5 ?
    C19 C21 H21C . . 109.5 ?
    H21A C21 H21C . . 109.5 ?
    H21B C21 H21C . . 109.5 ?
    C19 C22 H22A . . 109.5 ?
    C19 C22 H22B . . 109.5 ?
    H22A C22 H22B . . 109.5 ?
    C19 C22 H22C . . 109.5 ?
    H22A C22 H22C . . 109.5 ?
    H22B C22 H22C . . 109.5 ?
    C24 C23 C18 . . 124.19(19) ?
    C24 C23 H23 . . 117.9 ?
    C18 C23 H23 . . 117.9 ?
    C23 C24 C29 . . 117.44(18) ?
    C23 C24 C25 . . 121.79(18) ?
    C29 C24 C25 . . 120.75(18) ?
    C28 C25 C27 . . 107.77(18) ?
    C28 C25 C24 . . 112.19(17) ?
    C27 C25 C24 . . 110.32(17) ?
    C28 C25 C26 . . 106.95(17) ?
    C27 C25 C26 . . 110.45(18) ?
    C24 C25 C26 . . 109.11(17) ?
    C25 C26 H26A . . 109.5 ?
    C25 C26 H26B . . 109.5 ?
    H26A C26 H26B . . 109.5 ?
    C25 C26 H26C . . 109.5 ?
    H26A C26 H26C . . 109.5 ?
    H26B C26 H26C . . 109.5 ?
    C25 C27 H27A . . 109.5 ?
    C25 C27 H27B . . 109.5 ?
    H27A C27 H27B . . 109.5 ?
    C25 C27 H27C . . 109.5 ?
    H27A C27 H27C . . 109.5 ?
    H27B C27 H27C . . 109.5 ?
    C25 C28 H28A . . 109.5 ?
    C25 C28 H28B . . 109.5 ?
    H28A C28 H28B . . 109.5 ?
    C25 C28 H28C . . 109.5 ?
    H28A C28 H28C . . 109.5 ?
    H28B C28 H28C . . 109.5 ?
    O2 C29 C16 . . 120.11(18) ?
    O2 C29 C24 . . 120.00(18) ?
    C16 C29 C24 . . 119.87(18) ?
    O3 C30 C31 . . 108.02(18) ?
    O3 C30 C32 . . 108.65(18) ?
    C31 C30 C32 . . 112.3(2) ?
    O3 C30 H30 . . 109.3 ?
    C31 C30 H30 . . 109.3 ?
    C32 C30 H30 . . 109.3 ?
    C30 C31 H31A . . 109.5 ?
    C30 C31 H31B . . 109.5 ?
    H31A C31 H31B . . 109.5 ?
    C30 C31 H31C . . 109.5 ?
    H31A C31 H31C . . 109.5 ?
    H31B C31 H31C . . 109.5 ?
    C30 C32 H32A . . 109.5 ?
    C30 C32 H32B . . 109.5 ?
    H32A C32 H32B . . 109.5 ?
    C30 C32 H32C . . 109.5 ?
    H32A C32 H32C . . 109.5 ?
    H32B C32 H32C . . 109.5 ?
    O4 C33 C35 . . 109.34(19) ?
    O4 C33 C34 . . 109.3(2) ?
    C35 C33 C34 . . 113.3(2) ?
    O4 C33 H33 . . 108.3 ?
    C35 C33 H33 . . 108.3 ?
    C34 C33 H33 . . 108.3 ?
    C33 C34 H34A . . 109.5 ?
    C33 C34 H34B . . 109.5 ?
    H34A C34 H34B . . 109.5 ?
    C33 C34 H34C . . 109.5 ?
    H34A C34 H34C . . 109.5 ?
    H34B C34 H34C . . 109.5 ?
    C33 C35 H35A . . 109.5 ?
    C33 C35 H35B . . 109.5 ?
    H35A C35 H35B . . 109.5 ?
    C33 C35 H35C . . 109.5 ?
    H35A C35 H35C . . 109.5 ?
    H35B C35 H35C . . 109.5 ?
    C15 N1 C14 . . 118.25(17) ?
    C15 N1 Ti1 . . 125.66(14) ?
    C14 N1 Ti1 . . 113.45(12) ?
    C1 O1 Ti1 . . 131.40(13) ?
    C29 O2 Ti1 . . 141.98(13) ?
    C30 O3 Ti1 . . 136.19(13) ?
    C33 O4 Ti1 . . 147.12(14) ?
    O4 Ti1 O3 . . 100.22(7) ?
    O4 Ti1 O2 . . 97.72(6) ?
    O3 Ti1 O2 . . 115.76(7) ?
    O4 Ti1 O1 . . 95.75(7) ?
    O3 Ti1 O1 . . 117.90(7) ?
    O2 Ti1 O1 . . 120.82(7) ?
    O4 Ti1 N1 . . 177.41(7) ?
    O3 Ti1 N1 . . 82.33(6) ?
    O2 Ti1 N1 . . 80.70(6) ?
    O1 Ti1 N1 . . 83.37(6) ?
loop_
    _geom_hbond_atom_site_label_D
    _geom_hbond_atom_site_label_H
    _geom_hbond_atom_site_label_A
    _geom_hbond_site_symmetry_A
    _geom_hbond_distance_DH
    _geom_hbond_distance_HA
    _geom_hbond_distance_DA
    _geom_hbond_angle_DHA
    C20 H20A Cg1 2_755 0.98 2.74 3.659(3) 156
_iucr_refine_instructions_details
;
TITL    110905b_0m in P-1
CELL   0.71073     11.5511   11.9083   12.6336    80.941    72.869    87.253
ZERR         2      0.0011    0.0010    0.0011     0.002     0.001     0.002
LATT 1
SFAC C  H  N  O  Ti
UNIT 70  94  2  8  2
OMIT -3 50.5
L.S. 10
ACTA
BOND $H
FMAP 2
PLAN 5
SIZE 0.50 0.49 0.21
TEMP -163
WGHT    0.052500    0.734000
FVAR       0.20252
MOLE 1
C1    1    0.897180    0.394996    0.312929    11.00000    0.01814    0.01374 =
         0.01996   -0.00870   -0.00699    0.00000
C2    1    0.940022    0.470515    0.213682    11.00000    0.02838    0.01295 =
         0.02293   -0.00186   -0.01043    0.00099
AFIX  43
H2    2    0.884757    0.513832    0.180866    11.00000   -1.20000
AFIX   0
C3    1    1.063148    0.481842    0.163552    11.00000    0.03010    0.01748 =
         0.01847    0.00013   -0.00393   -0.00560
AFIX  43
H3    2    1.092663    0.534213    0.096753    11.00000   -1.20000
AFIX   0
C4    1    1.144004    0.417379    0.209955    11.00000    0.01884    0.02260 =
         0.02427   -0.00761   -0.00284   -0.00276
AFIX  43
H4    2    1.228559    0.426064    0.174542    11.00000   -1.20000
AFIX   0
C5    1    1.103052    0.339856    0.307978    11.00000    0.01969    0.01654 =
         0.02098   -0.00769   -0.00719    0.00117
C6    1    1.193296    0.263754    0.349872    11.00000    0.02009    0.02726 =
         0.03123   -0.00605   -0.00977    0.00186
AFIX 137
H6A   2    1.205444    0.290279    0.415424    11.00000   -1.50000
H6B   2    1.270579    0.265865    0.290623    11.00000   -1.50000
H6C   2    1.162546    0.185633    0.370808    11.00000   -1.50000
AFIX   0
C7    1    0.977970    0.329883    0.362111    11.00000    0.02031    0.01421 =
         0.01600   -0.00684   -0.00623    0.00008
C8    1    0.928888    0.247002    0.466381    11.00000    0.01436    0.01645 =
         0.01667   -0.00475   -0.00530    0.00609
C9    1    0.953356    0.254979    0.567976    11.00000    0.01906    0.02101 =
         0.02071   -0.00830   -0.00883    0.00553
C10   1    1.020688    0.354814    0.582768    11.00000    0.03946    0.02578 =
         0.02710   -0.01033   -0.01770    0.00105
AFIX 137
H10A  2    0.965350    0.398913    0.635858    11.00000   -1.50000
H10B  2    1.051906    0.403375    0.510356    11.00000   -1.50000
H10C  2    1.088342    0.326703    0.611654    11.00000   -1.50000
AFIX   0
C11   1    0.910100    0.170506    0.659578    11.00000    0.02451    0.02879 =
         0.01537   -0.00632   -0.01118    0.00757
AFIX  43
H11   2    0.925491    0.176312    0.728356    11.00000   -1.20000
AFIX   0
C12   1    0.845087    0.078065    0.652948    11.00000    0.02466    0.02328 =
         0.01440    0.00187   -0.00744    0.00209
AFIX  43
H12   2    0.819767    0.019775    0.715505    11.00000   -1.20000
AFIX   0
C13   1    0.817423    0.071251    0.555092    11.00000    0.01923    0.01814 =
         0.01713   -0.00186   -0.00598    0.00051
AFIX  43
H13   2    0.770988    0.009405    0.550574    11.00000   -1.20000
AFIX   0
C14   1    0.857974    0.155520    0.463138    11.00000    0.01373    0.01657 =
         0.01229   -0.00519   -0.00375    0.00631
C15   1    0.845170    0.068357    0.313590    11.00000    0.01258    0.01432 =
         0.01356    0.00164   -0.00300    0.00100
AFIX  43
H15   2    0.897488    0.012844    0.337780    11.00000   -1.20000
AFIX   0
C16   1    0.804174    0.049139    0.220339    11.00000    0.01331    0.01430 =
         0.01208   -0.00173   -0.00257   -0.00016
C17   1    0.848353   -0.047038    0.169269    11.00000    0.01375    0.01528 =
         0.01470   -0.00044   -0.00402    0.00228
AFIX  43
H17   2    0.901316   -0.097461    0.198780    11.00000   -1.20000
AFIX   0
C18   1    0.817473   -0.070721    0.077823    11.00000    0.01303    0.01305 =
         0.01173   -0.00216   -0.00081   -0.00188
C19   1    0.861984   -0.177517    0.023301    11.00000    0.01698    0.01487 =
         0.01640   -0.00420   -0.00412    0.00182
C20   1    0.982794   -0.219971    0.041880    11.00000    0.02047    0.02140 =
         0.02259   -0.00904   -0.00776    0.00521
AFIX 137
H20A  2    1.041398   -0.157465    0.017316    11.00000   -1.50000
H20B  2    1.013647   -0.282047   -0.001453    11.00000   -1.50000
H20C  2    0.970634   -0.247565    0.121664    11.00000   -1.50000
AFIX   0
C21   1    0.766658   -0.271893    0.075385    11.00000    0.02216    0.01656 =
         0.02497   -0.00363   -0.00546   -0.00130
AFIX 137
H21A  2    0.756826   -0.290205    0.155933    11.00000   -1.50000
H21B  2    0.793328   -0.339895    0.039924    11.00000   -1.50000
H21C  2    0.689103   -0.245689    0.063471    11.00000   -1.50000
AFIX   0
C22   1    0.879353   -0.153916   -0.103525    11.00000    0.02242    0.01970 =
         0.01721   -0.00598   -0.00564    0.00366
AFIX 137
H22A  2    0.800115   -0.142885   -0.117300    11.00000   -1.50000
H22B  2    0.920693   -0.218625   -0.138094    11.00000   -1.50000
H22C  2    0.928329   -0.085184   -0.136074    11.00000   -1.50000
AFIX   0
C23   1    0.739444    0.007250    0.036971    11.00000    0.01459    0.01755 =
         0.01165   -0.00156   -0.00439   -0.00161
AFIX  43
H23   2    0.716967   -0.007540   -0.026044    11.00000   -1.20000
AFIX   0
C24   1    0.693186    0.104520    0.082979    11.00000    0.01086    0.01557 =
         0.01283   -0.00020   -0.00220   -0.00088
C25   1    0.613316    0.189781    0.030967    11.00000    0.01745    0.01760 =
         0.01628   -0.00283   -0.00726    0.00383
C26   1    0.677683    0.305840   -0.007210    11.00000    0.03113    0.01718 =
         0.02389    0.00036   -0.01614    0.00248
AFIX 137
H26A  2    0.695094    0.331235    0.056622    11.00000   -1.50000
H26B  2    0.625217    0.361601   -0.036420    11.00000   -1.50000
H26C  2    0.753685    0.298519   -0.066119    11.00000   -1.50000
AFIX   0
C27   1    0.488723    0.201164    0.116507    11.00000    0.01785    0.03018 =
         0.02265   -0.00858   -0.00887    0.00748
AFIX 137
H27A  2    0.499204    0.230854    0.181172    11.00000   -1.50000
H27B  2    0.449796    0.126407    0.141305    11.00000   -1.50000
H27C  2    0.437833    0.253480    0.081513    11.00000   -1.50000
AFIX   0
C28   1    0.592141    0.153158   -0.072873    11.00000    0.02380    0.02146 =
         0.01864   -0.00291   -0.01087    0.00410
AFIX 137
H28A  2    0.540546    0.209300   -0.102831    11.00000   -1.50000
H28B  2    0.552265    0.078774   -0.052213    11.00000   -1.50000
H28C  2    0.670075    0.147992   -0.129949    11.00000   -1.50000
AFIX   0
C29   1    0.724602    0.124141    0.178479    11.00000    0.01292    0.01343 =
         0.01331   -0.00216   -0.00107   -0.00067
C30   1    0.473147    0.193081    0.570919    11.00000    0.01640    0.02489 =
         0.01998   -0.00603    0.00223    0.00226
AFIX  13
H30   2    0.450108    0.273819    0.579878    11.00000   -1.20000
AFIX   0
C31   1    0.486658    0.130176    0.679824    11.00000    0.02497    0.06958 =
         0.01604   -0.00221   -0.00317   -0.01071
AFIX 137
H31A  2    0.508784    0.050887    0.671454    11.00000   -1.50000
H31B  2    0.409800    0.132593    0.738932    11.00000   -1.50000
H31C  2    0.550181    0.166126    0.699935    11.00000   -1.50000
AFIX   0
C32   1    0.378870    0.139815    0.532852    11.00000    0.02205    0.04328 =
         0.02846    0.00409   -0.00896   -0.00479
AFIX 137
H32A  2    0.379490    0.178135    0.458118    11.00000   -1.50000
H32B  2    0.298639    0.147852    0.585650    11.00000   -1.50000
H32C  2    0.397433    0.058964    0.530139    11.00000   -1.50000
AFIX   0
C33   1    0.515847    0.494638    0.318261    11.00000    0.02868    0.01711 =
         0.03680   -0.00666   -0.01581    0.00583
AFIX  13
H33   2    0.576655    0.543327    0.331813    11.00000   -1.20000
AFIX   0
C34   1    0.392559    0.517996    0.395753    11.00000    0.03653    0.03813 =
         0.05367   -0.01880   -0.01253    0.01746
AFIX 137
H34A  2    0.331835    0.469987    0.384630    11.00000   -1.50000
H34B  2    0.371485    0.598210    0.379145    11.00000   -1.50000
H34C  2    0.394521    0.500916    0.473665    11.00000   -1.50000
AFIX   0
C35   1    0.522129    0.520230    0.196546    11.00000    0.05463    0.02387 =
         0.04352    0.00904   -0.02114    0.00060
AFIX 137
H35A  2    0.604244    0.504997    0.150774    11.00000   -1.50000
H35B  2    0.501917    0.600384    0.178129    11.00000   -1.50000
H35C  2    0.464329    0.472026    0.181241    11.00000   -1.50000
AFIX   0
N1    3    0.816860    0.154362    0.366793    11.00000    0.01304    0.01422 =
         0.01155   -0.00105   -0.00330   -0.00184
O1    4    0.775797    0.384874    0.361901    11.00000    0.01698    0.01335 =
         0.02319   -0.00324   -0.00698    0.00165
O2    4    0.680677    0.215066    0.227573    11.00000    0.01895    0.01694 =
         0.01581   -0.00593   -0.00745    0.00624
O3    4    0.587604    0.190593    0.487318    11.00000    0.01518    0.02174 =
         0.01568   -0.00138   -0.00168    0.00186
O4    4    0.547399    0.378463    0.344356    11.00000    0.01900    0.01625 =
         0.02265   -0.00437   -0.00812    0.00460
TI1   5    0.664650    0.277747    0.357818    11.00000    0.01341    0.01400 =
         0.01278   -0.00290   -0.00424    0.00237
HKLF 4
REM    110905b_0m in P-1
REM R1 =  0.0430 for   4914 Fo > 4sig(Fo)  and  0.0533 for all   5896 data
REM    382 parameters refined using      0 restraints
END
WGHT      0.0525      0.7339
REM Highest difference peak  0.313,  deepest hole -0.355,  1-sigma level  0.059
Q1    1   0.7040  0.3739  0.3526  11.00000  0.05    0.31
Q2    1   0.8405 -0.1212  0.0444  11.00000  0.05    0.31
Q3    1   0.6881  0.2013  0.2983  11.00000  0.05    0.29
Q4    1   0.7473  0.3136  0.3815  11.00000  0.05    0.28
Q5    1   1.0168  0.3446  0.6755  11.00000  0.05    0.27
;
data_New_Global_Publ_Block
_journal_date_recd_electronic     2014-07-08
_journal_date_accepted     2014-08-13
_journal_name_full     'Acta Crystallographica, Section E'
_journal_year     2014
_journal_volume     70
_journal_issue      9
_journal_page_first     m332
_journal_page_last     m332
_journal_paper_category     HM
_journal_paper_doi     10.1107/S1600536814018455
_journal_coeditor_code     ZS2308
_publ_contact_author_name     'Xuebin Deng'
_publ_contact_author_address
;
Department of Chemistry, Beijing Normal University, Beijing 100875, People's
Republic of China
;
_publ_contact_author_email     'dengxuebin@bnu.edu.cn'
_publ_contact_author_fax     ?
_publ_contact_author_phone     ?
_publ_section_title
;\
Crystal structure of
(2,4-di-<i>tert</i>-butyl-6-{[(6,6'-dimethyl-2'-oxido-1,1'-biphenyl-\
2-yl)imino]methyl}phenolato-\k^3^<i>O</i>,<i>N</i>,<i>O</i>')bis(propan-\
2-olato-\k<i>O</i>)titanium(IV)
;
_publ_section_title_footnote     .
loop_
    _publ_author_name
    _publ_author_footnote
    _publ_author_address
    'Chen, Liang' .
;
Department of Chemistry, Beijing Normal University, Beijing 100875,
People's Republic of China
;
    'Wang, Huiran' .
;
Shanghai Tianshan High School, Shanghai 200336, People's Republic of China
;
    'Deng, Xuebin' .
;
Department of Chemistry, Beijing Normal University, Beijing 100875,
People's Republic of China
;
_publ_section_synopsis
;
In the mononuclear titanium(IV) complex the distorted trigonal-bipyramidal
TiNO~4~ coordination sphere comprises an N-atom and two O-atom donors from the
Schiff base ligand species and two O-atom donors from unidentate isopropoxide
anions.
;
