# Supplementary material for: Crystal structure of (2,4-di-tert-butyl-6-{[(6,6′-dimethyl-2′-oxido-1,1′-biphenyl-2-yl)imino]methyl}phenolato-κ3 O,N,O′)bis(propan-2-olato-κO)titanium(IV)
Source: Acta Crystallogr Sect E Struct Rep Online. 2014 Aug 16;70(Pt 9):m332. doi: 10.1107/S1600536814018455 (PMC4186137; doi:10.1107/S1600536814018455)
Supplement: Supplementary file 2 [file e-70-0m332-Isup2.hkl]

# 
# h,k,l, Fc-squared, Fo-squared, sigma(Fo-squared) and status flag 
# 
data_I
_shelx_title '                                  110905b_0m in P-1' 
_shelx_refln_list_code          4 
_shelx_F_calc_maximum      156.18 
_exptl_crystal_F_000       636.00 
_reflns_d_resolution_high  0.8332 
 
loop_ 
 _symmetry_equiv_pos_as_xyz 
 'x, y, z' 
 '-x, -y, -z' 
 
_cell_length_a    11.5511 
_cell_length_b    11.9083 
_cell_length_c    12.6336 
_cell_angle_alpha  80.941 
_cell_angle_beta   72.869 
_cell_angle_gamma  87.253 
 
_shelx_F_squared_multiplier     1.000 
 
loop_ 
 _refln_index_h 
 _refln_index_k 
 _refln_index_l 
 _refln_F_squared_calc 
 _refln_F_squared_meas 
 _refln_F_squared_sigma 
 _refln_observed_status 
   3   0   0     1433.19     1481.92     19.99 o 
   4   0   0      658.84      673.23     11.87 o 
   5   0   0      151.51      139.74      6.03 o 
   6   0   0     1885.22     1882.58     28.00 o 
   7   0   0      176.56      159.36      7.07 o 
   8   0   0      160.64      178.80      8.05 o 
   9   0   0        4.15        8.12      3.28 o 
  10   0   0        0.22       -1.45      4.13 o 
  11   0   0      216.87      196.35     13.79 o 
  12   0   0      259.60      259.43     22.43 o 
  13   0   0        1.04        1.71      8.78 o 
 -12   1   0       53.19       53.88     13.17 o 
 -11   1   0      989.54     1059.95     53.64 o 
 -10   1   0      110.95      107.20      7.82 o 
  -9   1   0        0.06        2.14      2.95 o 
  -8   1   0       11.91       13.15      3.23 o 
  -7   1   0        0.32        4.67      2.37 o 
  -6   1   0      143.60      146.93      6.08 o 
  -5   1   0     1289.11     1280.46     36.81 o 
  -4   1   0     5548.44     5873.80    119.22 o 
  -3   1   0     4617.99     5092.88    102.89 o 
  -2   1   0       61.96       60.46      4.63 o 
  -1   1   0     5795.70     5760.92    108.98 o 
   0   1   0     1347.73     1300.71     26.57 o 
   2   1   0    21788.17    22404.75    347.30 o 
   3   1   0      618.24      640.33     13.78 o 
   4   1   0      687.80      699.59     28.28 o 
   5   1   0       29.93       17.47      3.28 o 
   6   1   0      836.02     1017.91     23.32 o 
   7   1   0     2784.03     2846.78     50.88 o 
   8   1   0       74.03       71.39      7.76 o 
   9   1   0     2137.20     2236.56     45.78 o 
  10   1   0      460.93      451.17     18.44 o 
  11   1   0      297.42      328.87     22.43 o 
  12   1   0        5.81       -0.73      5.34 o 
  13   1   0       43.45       45.05      9.48 o 
 -11   2   0      322.38      306.54     23.41 o 
 -10   2   0       51.87       48.29      7.22 o 
  -9   2   0      134.54      136.30      9.96 o 
  -8   2   0      547.58      543.20     23.89 o 
  -7   2   0      419.78      405.25     17.19 o 
  -6   2   0      502.16      457.30     17.80 o 
  -5   2   0      467.77      504.66     13.02 o 
  -4   2   0      341.09      285.80      8.60 o 
  -3   2   0     4704.36     4877.28     69.04 o 
  -2   2   0     1162.89     1238.10     20.20 o 
  -1   2   0      125.81      119.35      3.92 o 
   0   2   0     5333.95     5330.11    101.91 o 
   1   2   0     1683.52     1850.50     39.98 o 
   2   2   0      547.70      468.84     15.36 o 
   3   2   0     7857.13     7948.43    205.04 o 
   4   2   0        1.00       -1.06      3.41 o 
   5   2   0        1.26       10.43      4.88 o 
   6   2   0      466.67      511.37     15.76 o 
   7   2   0       35.93       37.73      5.68 o 
   8   2   0     1638.58     1646.71     36.24 o 
   9   2   0     2894.81     2952.02     78.02 o 
  10   2   0       83.65       70.60      9.05 o 
  11   2   0       85.64       90.15     10.68 o 
  12   2   0      111.94      101.42     16.58 o 
  13   2   0       41.66       54.37     14.63 o 
 -11   3   0       72.26       83.14     13.90 o 
 -10   3   0       17.34       11.46      7.31 o 
  -9   3   0     1171.91     1163.92     49.49 o 
  -8   3   0      356.26      357.07     13.29 o 
  -7   3   0       89.90       76.90      6.56 o 
  -6   3   0      310.71      283.83      8.52 o 
  -5   3   0      507.56      491.12     10.76 o 
  -4   3   0     7689.96     8339.84    125.29 o 
  -3   3   0     4221.88     4356.42     52.37 o 
  -2   3   0    12317.88    12152.48    163.66 o 
  -1   3   0     1566.74     1530.23     24.71 o 
   0   3   0     4798.32     4929.85     69.53 o 
   1   3   0     4124.56     4193.72     85.09 o 
   2   3   0      438.23      452.59     22.43 o 
   3   3   0       22.45       40.14      3.46 o 
   4   3   0      900.98      727.28     24.87 o 
   5   3   0     1916.30     1815.51     34.80 o 
   6   3   0       51.10       40.75      5.68 o 
   7   3   0      202.38      194.18     10.92 o 
   8   3   0        1.14       -2.66      3.26 o 
   9   3   0     1042.17     1106.92     30.07 o 
  10   3   0      711.20      809.93     36.33 o 
  11   3   0      760.19      739.95     36.33 o 
  12   3   0      128.02       99.47     17.07 o 
 -12   4   0      308.75      320.36     24.38 o 
 -11   4   0       45.13       38.52     10.73 o 
 -10   4   0      379.91      323.04     21.94 o 
  -9   4   0      606.18      579.53     28.28 o 
  -8   4   0       34.78       40.17      4.76 o 
  -7   4   0     4509.36     4526.73     59.03 o 
  -6   4   0      934.42      986.71     18.14 o 
  -5   4   0      139.04      138.90      5.76 o 
  -4   4   0        1.81        0.99      1.56 o 
  -3   4   0     4046.47     4127.62     64.12 o 
  -2   4   0       35.48       40.10      3.66 o 
  -1   4   0      653.42      556.48     12.80 o 
   0   4   0      171.11      150.75      6.18 o 
   1   4   0       16.67        8.78      3.17 o 
   2   4   0        0.61        2.26      2.19 o 
   3   4   0      674.54      665.35     15.85 o 
   4   4   0      740.90      694.01     25.97 o 
   5   4   0     1248.52     1202.70     37.55 o 
   6   4   0        0.60       -0.98      3.41 o 
   7   4   0       24.54       19.26      6.34 o 
   8   4   0      549.50      597.81     28.53 o 
   9   4   0      559.21      585.14     29.74 o 
  10   4   0       48.38       59.49     12.68 o 
  11   4   0      190.55      203.09     22.19 o 
  12   4   0      188.84      177.25     22.43 o 
 -12   5   0       41.62       52.66     13.17 o 
 -11   5   0       53.18       57.05     13.41 o 
 -10   5   0        7.72        6.34      6.58 o 
  -9   5   0        1.37        9.75      7.07 o 
  -8   5   0     1084.30     1083.48     40.47 o 
  -7   5   0       44.53       41.67      4.59 o 
  -6   5   0     1118.79     1158.74     20.45 o 
  -5   5   0      999.31      961.09     17.44 o 
  -4   5   0     1130.38     1208.42     24.01 o 
  -3   5   0     1792.66     1796.92     33.52 o 
  -2   5   0      609.77      560.78     25.84 o 
  -1   5   0        0.04        1.24      1.87 o 
   0   5   0      107.32       87.47      5.73 o 
   1   5   0       19.43        4.88      3.17 o 
   2   5   0      272.65      313.25     20.72 o 
   3   5   0      172.69      158.27      9.14 o 
   4   5   0     1712.89     1653.61     30.76 o 
   5   5   0      119.33      111.98     14.51 o 
   6   5   0      724.84      775.55     31.45 o 
   7   5   0      581.20      552.22     27.31 o 
   8   5   0        9.54       16.58      7.80 o 
   9   5   0       31.24       29.50      9.75 o 
  10   5   0       82.12       92.16     15.85 o 
  11   5   0       18.42        7.80      9.02 o 
  12   5   0      112.95      138.48     20.97 o 
 -11   6   0       95.17      111.18     17.31 o 
 -10   6   0      388.89      417.64     26.82 o 
  -9   6   0        0.73        5.12      6.83 o 
  -8   6   0      937.67      860.15     36.81 o 
  -7   6   0      955.63      940.12     37.79 o 
  -6   6   0      765.54      766.67     20.97 o 
  -5   6   0      762.18      795.65     19.63 o 
  -4   6   0     1471.26     1501.31     29.00 o 
  -3   6   0       37.50       37.33      4.39 o 
  -2   6   0      762.71      903.51     19.85 o 
  -1   6   0      264.27      300.51     10.41 o 
   0   6   0      214.10      236.75     20.11 o 
   1   6   0      181.28      197.00     12.43 o 
   2   6   0     2170.53     2133.31     54.61 o 
   3   6   0        2.50        2.16      2.68 o 
   4   6   0     1759.11     1721.09     33.14 o 
   5   6   0      439.83      433.10     20.36 o 
   6   6   0      280.76      307.44     19.75 o 
   7   6   0      233.92      217.48     19.26 o 
   8   6   0      293.42      341.57     23.16 o 
   9   6   0      281.35      296.23     24.38 o 
  10   6   0       28.43       24.87     10.48 o 
  11   6   0      117.26       99.72     18.04 o 
  12   6   0       60.45       51.69     14.63 o 
 -11   7   0      115.37       84.11     16.58 o 
 -10   7   0      120.61      142.87     19.26 o 
  -9   7   0      735.97      674.86     34.86 o 
  -8   7   0      187.22      204.31     20.24 o 
  -7   7   0       15.81        9.26      6.58 o 
  -6   7   0      629.20      620.98     29.99 o 
  -5   7   0      112.94      126.40     15.24 o 
  -4   7   0        4.69        7.29      2.98 o 
  -3   7   0      787.73      814.91     19.56 o 
  -2   7   0     1050.94      959.05     21.73 o 
  -1   7   0        0.03       -1.11      2.28 o 
   0   7   0       23.72       39.33      6.70 o 
   1   7   0      284.45      304.61     11.64 o 
   2   7   0     2136.01     2157.45     56.81 o 
   3   7   0      622.76      592.04     25.48 o 
   4   7   0      994.81      969.92     23.40 o 
   5   7   0      164.15      160.43     15.85 o 
   6   7   0      406.47      402.04     23.65 o 
   7   7   0      162.95      156.04     17.80 o 
   8   7   0      427.70      476.16     28.53 o 
   9   7   0       28.82       19.99      9.75 o 
  10   7   0      173.52      228.20     24.38 o 
  11   7   0        0.53       16.82     11.22 o 
 -10   8   0      121.04       95.82     17.55 o 
  -9   8   0       54.52       56.56     13.41 o 
  -8   8   0      526.16      534.91     31.21 o 
  -7   8   0      679.87      725.81     35.11 o 
  -6   8   0      580.64      647.06     32.43 o 
  -5   8   0       90.96       81.92     13.41 o 
  -4   8   0      194.43      173.10     17.31 o 
  -3   8   0       78.87       71.94      6.63 o 
  -2   8   0      162.11      165.89      9.13 o 
  -1   8   0      418.48      433.93     14.52 o 
   0   8   0       76.69       65.37      8.05 o 
   1   8   0       34.67       24.45      9.26 o 
   2   8   0       11.96       10.00      5.36 o 
   3   8   0      665.36      703.57     31.82 o 
   4   8   0     1442.78     1415.31     78.87 o 
   5   8   0      218.11      234.54     19.50 o 
   6   8   0      139.37      136.04     16.58 o 
   7   8   0       18.57       22.19      9.02 o 
   8   8   0      402.63      405.45     27.06 o 
   9   8   0        1.74        4.39      8.05 o 
  10   8   0        0.82       -4.14      8.29 o 
 -10   9   0      408.08      384.48     29.74 o 
  -9   9   0      233.41      248.93     25.11 o 
  -8   9   0       80.46      106.30     17.31 o 
  -7   9   0      156.93      150.92     19.26 o 
  -6   9   0      219.62      226.50     21.70 o 
  -5   9   0      478.86      516.63     29.26 o 
  -4   9   0      819.14      836.50     37.30 o 
  -3   9   0      676.68      659.50     31.69 o 
  -2   9   0       13.33        7.89      3.75 o 
  -1   9   0      124.42      125.91      9.08 o 
   0   9   0     2745.06     2786.85     50.85 o 
   1   9   0        4.47       12.35      9.51 o 
   2   9   0      602.46      553.69     26.09 o 
   3   9   0      453.20      475.37     17.10 o 
   4   9   0      525.04      494.44     26.33 o 
   5   9   0        6.28        0.98      5.61 o 
   6   9   0      237.21      175.05     18.77 o 
   7   9   0      335.78      291.84     24.62 o 
   8   9   0       63.07       48.27     12.68 o 
   9   9   0       33.80       45.59     12.92 o 
  10   9   0       10.43       14.63     10.97 o 
  -9  10   0       81.79       74.85     16.82 o 
  -8  10   0        9.46        7.56      9.26 o 
  -7  10   0        5.62        7.07      8.05 o 
  -6  10   0       36.90       22.19     10.00 o 
  -5  10   0     1056.06     1117.12     46.81 o 
  -4  10   0      109.21      119.47     17.55 o 
  -3  10   0     1083.93     1166.13     46.08 o 
  -2  10   0       91.00       79.24     13.90 o 
  -1  10   0      150.51      161.45     10.84 o 
   0  10   0        6.93        6.83      4.48 o 
   1  10   0     2214.93     2304.26     45.83 o 
   2  10   0       68.55       67.05     11.70 o 
   3  10   0       59.99       75.45     18.77 o 
   4  10   0      102.11       91.67     13.65 o 
   5  10   0        0.28       -1.71      5.85 o 
   6  10   0       20.36       24.62      9.26 o 
   7  10   0       55.63       70.46     14.63 o 
   8  10   0      190.29      173.10     21.94 o 
   9  10   0       17.65       38.28     12.68 o 
  -8  11   0       25.41       21.70     11.95 o 
  -7  11   0        0.30       -7.56      7.31 o 
  -6  11   0       50.54       70.46     15.12 o 
  -5  11   0       11.78       12.19      9.26 o 
  -4  11   0      202.31      196.02     22.43 o 
  -3  11   0      320.44      408.38     27.55 o 
  -2  11   0       80.44      110.69     16.82 o 
  -1  11   0      735.50      777.26     36.57 o 
   0  11   0      178.01      205.91     13.05 o 
   1  11   0       40.63       55.00      8.19 o 
   2  11   0      579.15      554.66     28.53 o 
   3  11   0       34.22       35.60     10.00 o 
   4  11   0       24.86       27.31      9.75 o 
   5  11   0       24.93       19.50      9.02 o 
   6  11   0       43.09       38.52     11.46 o 
   7  11   0      210.25      180.66     21.94 o 
   8  11   0      218.99      259.90     26.57 o 
  -6  12   0       68.21       48.76     13.65 o 
  -5  12   0       93.18      101.67     18.29 o 
  -4  12   0      682.42      655.84     37.55 o 
  -3  12   0      335.09      375.71     27.79 o 
  -2  12   0      845.10      978.15     44.37 o 
  -1  12   0      631.65      668.03     35.60 o 
   0  12   0        1.02       16.58      9.26 o 
   1  12   0      408.10      438.96     18.69 o 
   2  12   0      270.14      260.39     21.94 o 
   3  12   0      138.64      123.61     17.07 o 
   4  12   0       82.18       83.87     14.87 o 
   5  12   0       14.60        7.31      9.02 o 
   6  12   0       16.96       24.38     11.70 o 
  -5  13   0       74.70       89.96     18.77 o 
  -4  13   0        7.63        0.24      9.26 o 
  -3  13   0      440.19      429.59     30.96 o 
  -2  13   0      125.34      130.92     20.48 o 
  -1  13   0      429.93      458.11     30.72 o 
   0  13   0       14.48        9.02     10.24 o 
   2  13   0       28.14       18.29      9.26 o 
   3  13   0       40.64       47.79     12.43 o 
   4  13   0        0.01        3.90      8.29 o 
   5  13   0      379.23      394.48     29.01 o 
  -1  14   0      154.12      145.55     22.43 o 
   0  14   0       92.66      108.98     19.02 o 
  -4 -13   1       51.87       49.25     14.38 o 
  -3 -13   1        2.90        2.44      8.05 o 
  -2 -13   1       29.95       43.64     12.19 o 
  -1 -13   1      142.29      156.28     19.02 o 
   1 -13   1        1.31       12.43     10.48 o 
   2 -13   1     1116.65     1196.12     51.20 o 
   3 -13   1      497.50      529.30     33.89 o 
   4 -13   1        3.21        8.05     10.00 o 
  -6 -12   1       10.79       -0.49      8.78 o 
  -5 -12   1        3.57       18.77      9.75 o 
  -4 -12   1      126.40      181.39     21.21 o 
  -3 -12   1      203.87      180.66     20.48 o 
  -2 -12   1       43.03       26.57     10.00 o 
  -1 -12   1       34.93       43.89     11.22 o 
   0 -12   1       10.88        8.72      7.19 o 
   1 -12   1     2460.19     2776.72     82.41 o 
   2 -12   1      817.84      861.86     41.20 o 
   3 -12   1       60.54       55.83     13.90 o 
   4 -12   1        9.72       13.17     10.48 o 
   5 -12   1        0.66       -4.14      7.56 o 
   6 -12   1      122.87      126.05     20.24 o 
  -7 -11   1        0.18        2.44      8.05 o 
  -6 -11   1      318.37      288.18     25.60 o 
  -5 -11   1       51.57       45.84     12.19 o 
  -4 -11   1        1.66        8.29      7.07 o 
  -3 -11   1        5.16       -0.24      6.83 o 
  -2 -11   1      625.66      587.82     30.48 o 
  -1 -11   1       34.65       37.30     10.00 o 
   0 -11   1        9.14       16.63      5.79 o 
   1 -11   1       59.46       71.74     13.53 o 
   2 -11   1     1295.28     1400.92     51.93 o 
   3 -11   1       69.15       56.56     13.17 o 
   4 -11   1      197.87      203.34     22.19 o 
   5 -11   1       13.81       19.50     10.48 o 
   6 -11   1       88.61       99.72     17.31 o 
   7 -11   1      169.00      138.97     21.21 o 
   8 -11   1      170.50      181.39     23.89 o 
  -8 -10   1       81.67       64.61     15.36 o 
  -7 -10   1      529.93      475.67     30.72 o 
  -6 -10   1        8.64       15.36      8.78 o 
  -5 -10   1      311.38      224.79     21.46 o 
  -4 -10   1        3.65        2.44      6.34 o 
  -3 -10   1        8.79       10.97      6.83 o 
  -2 -10   1       24.16       16.63      8.29 o 
  -1 -10   1     1885.83     1906.08     57.29 o 
   0 -10   1        9.80       13.65      5.34 o 
   1 -10   1       59.55       60.02      7.80 o 
   2 -10   1       53.68       55.20     12.68 o 
   3 -10   1       25.72       30.48     10.00 o 
   4 -10   1      364.06      347.67     24.62 o 
   5 -10   1      105.58      157.50     19.75 o 
   6 -10   1       23.46        7.31      8.29 o 
   7 -10   1        0.04        1.46      8.05 o 
   8 -10   1        3.10        4.14      8.53 o 
   9 -10   1      365.79      372.29     31.45 o 
  -9  -9   1       46.51       46.81     13.17 o 
  -8  -9   1      628.27      609.52     34.86 o 
  -7  -9   1       28.50       24.38      9.51 o 
  -6  -9   1       40.94       35.11     10.73 o 
  -5  -9   1      552.95      586.36     30.48 o 
  -4  -9   1      293.92      269.65     19.99 o 
  -3  -9   1       18.55       38.77     10.00 o 
  -2  -9   1      206.79      198.61     11.35 o 
  -1  -9   1      268.06      270.87     18.29 o 
   0  -9   1      922.25      901.51     32.79 o 
   1  -9   1      397.87      385.32     14.96 o 
   2  -9   1      281.34      293.75     12.98 o 
   3  -9   1       51.54       39.64      6.03 o 
   4  -9   1      695.18      662.91     31.94 o 
   5  -9   1      125.11      125.07     16.58 o 
   6  -9   1       35.56       42.91     10.97 o 
   7  -9   1      229.80      265.75     23.65 o 
   8  -9   1       63.00       72.17     14.63 o 
   9  -9   1        8.70       11.95      9.51 o 
  10  -9   1       92.69       83.38     17.07 o 
 -10  -8   1      181.17      190.90     24.14 o 
  -9  -8   1        5.31       15.60      9.75 o 
  -8  -8   1      539.95      505.90     30.96 o 
  -7  -8   1       61.90       78.75     14.38 o 
  -6  -8   1      983.42      972.79     40.47 o 
  -5  -8   1      129.46      161.16     17.31 o 
  -4  -8   1      342.81      328.16     21.21 o 
  -3  -8   1        5.81       -2.06      3.36 o 
  -2  -8   1      260.72      281.09     14.51 o 
  -1  -8   1     1220.62     1301.93     41.45 o 
   0  -8   1        0.49       -1.34      2.76 o 
   1  -8   1      337.67      331.79     27.31 o 
   2  -8   1      452.08      439.60     25.60 o 
   3  -8   1       59.23       72.17      7.02 o 
   4  -8   1      184.49      190.77     10.97 o 
   5  -8   1       11.61        8.41      3.74 o 
   6  -8   1      236.66      224.55     20.24 o 
   7  -8   1      140.40      180.66     19.26 o 
   8  -8   1      698.14      765.80     37.06 o 
   9  -8   1      438.04      408.86     27.79 o 
  10  -8   1       78.32       72.65     15.36 o 
  11  -8   1        0.65       -5.12      7.80 o 
 -11  -7   1        5.06        6.10     10.24 o 
 -10  -7   1        8.59       10.00      9.02 o 
  -9  -7   1       73.08       82.65     15.36 o 
  -8  -7   1        6.62        5.12      6.83 o 
  -7  -7   1      203.35      202.85     19.99 o 
  -6  -7   1      264.57      257.22     20.97 o 
  -5  -7   1      938.97      917.69     36.81 o 
  -4  -7   1       89.89       89.96     12.43 o 
  -3  -7   1       30.03       24.64      4.75 o 
  -2  -7   1      346.16      323.14     12.25 o 
  -1  -7   1      376.47      440.80     20.97 o 
   0  -7   1      337.76      314.40     14.02 o 
   1  -7   1      243.33      213.99      9.58 o 
   2  -7   1       65.23       63.93      6.25 o 
   3  -7   1      165.85      151.35      8.52 o 
   4  -7   1      505.47      448.77     29.01 o 
   5  -7   1       69.23       56.44      6.18 o 
   6  -7   1      761.38      750.93     32.91 o 
   7  -7   1       15.45        9.02      6.58 o 
   8  -7   1      201.12      211.62     20.48 o 
   9  -7   1      289.31      295.98     22.67 o 
  10  -7   1       17.33       18.04      9.26 o 
  11  -7   1       69.62      105.57     17.80 o 
 -11  -6   1      250.03      290.13     27.79 o 
 -10  -6   1      130.28      157.99     20.72 o 
  -9  -6   1        3.00       15.60      8.78 o 
  -8  -6   1      507.52      527.11     29.50 o 
  -7  -6   1      221.78      220.16     19.75 o 
  -6  -6   1      239.27      248.68     18.77 o 
  -5  -6   1      531.72      517.36     25.36 o 
  -4  -6   1     1242.30     1184.52     25.12 o 
  -3  -6   1      218.12      228.89     12.07 o 
  -2  -6   1      254.33      279.08     10.48 o 
  -1  -6   1       35.51       37.30      7.07 o 
   0  -6   1       79.09       77.04      8.78 o 
   1  -6   1      463.31      421.66     19.63 o 
   2  -6   1      180.33      155.16      7.77 o 
   3  -6   1      582.62      594.00     16.82 o 
   4  -6   1     1138.68     1200.21     25.22 o 
   5  -6   1      168.00      154.84      8.47 o 
   6  -6   1      351.66      361.18     13.30 o 
   7  -6   1        4.24        7.24      3.69 o 
   8  -6   1      793.38      822.85     35.60 o 
   9  -6   1       22.23       19.75      8.29 o 
  10  -6   1      103.47       99.23     15.85 o 
  11  -6   1       25.03       38.52     12.19 o 
  12  -6   1       51.70       51.93     13.90 o 
 -12  -5   1      226.18      225.52     25.84 o 
 -11  -5   1       41.28       32.43     11.70 o 
 -10  -5   1        8.68       13.65      9.02 o 
  -9  -5   1       30.49       39.98     11.22 o 
  -8  -5   1        1.39       -1.46      5.85 o 
  -7  -5   1      258.75      192.12     18.04 o 
  -6  -5   1      178.50      156.52     15.36 o 
  -5  -5   1      281.58      264.77     17.31 o 
  -4  -5   1      656.61      778.84     31.21 o 
  -3  -5   1      494.66      453.40     20.72 o 
  -2  -5   1       59.37       99.53      8.66 o 
  -1  -5   1      670.98      681.18     16.24 o 
   0  -5   1      132.09       83.14      8.05 o 
   1  -5   1       55.78       65.04      5.61 o 
   2  -5   1      168.40      166.09     13.29 o 
   3  -5   1     2397.23     2450.58     40.87 o 
   4  -5   1      163.20      149.37      9.81 o 
   5  -5   1        8.24       15.13      3.16 o 
   6  -5   1     3157.07     3234.27     54.44 o 
   7  -5   1      429.54      417.86     14.51 o 
   8  -5   1       74.88       60.59      7.07 o 
   9  -5   1       99.26       75.82     12.68 o 
  10  -5   1       98.08       88.01     14.87 o 
  11  -5   1       32.63       52.42     12.43 o 
  12  -5   1      146.36      194.56     21.94 o 
 -12  -4   1       13.51       16.82     10.48 o 
 -11  -4   1      810.65      899.65     42.18 o 
 -10  -4   1        0.30       -5.36      6.10 o 
  -9  -4   1       14.49       24.21      6.60 o 
  -8  -4   1      877.28      848.44     25.77 o 
  -7  -4   1      434.30      454.05     30.23 o 
  -6  -4   1      140.05      154.42     10.43 o 
  -5  -4   1     2228.45     2239.43     32.14 o 
  -4  -4   1       23.56       36.60      3.40 o 
  -3  -4   1       27.16       28.22      5.97 o 
  -2  -4   1     1627.88     1745.75     29.85 o 
  -1  -4   1        8.79        3.41      1.90 o 
   0  -4   1      136.00      112.15      8.05 o 
   1  -4   1       78.08       65.24      4.51 o 
   2  -4   1      171.22      140.66      6.14 o 
   3  -4   1        7.14        4.94      2.11 o 
   4  -4   1     2249.19     2185.07     32.39 o 
   5  -4   1      809.55      806.28     23.05 o 
   6  -4   1       13.26       20.62      3.07 o 
   7  -4   1      381.93      382.54     10.70 o 
   8  -4   1       10.02       14.35      4.33 o 
   9  -4   1      462.05      442.89     33.40 o 
  10  -4   1       15.94       37.55      9.75 o 
  11  -4   1       33.46       49.25     11.95 o 
  12  -4   1       15.52       25.36     10.00 o 
 -12  -3   1      289.95      359.86     29.26 o 
 -11  -3   1      117.91      137.18     13.49 o 
 -10  -3   1        0.31        5.11      4.96 o 
  -9  -3   1      295.20      260.62     24.75 o 
  -8  -3   1       63.12       58.86      7.98 o 
  -7  -3   1      186.15      178.38     11.29 o 
  -6  -3   1     2049.86     2073.54     66.68 o 
  -5  -3   1      645.97      654.20     18.26 o 
  -4  -3   1     3628.68     3875.52     62.35 o 
  -3  -3   1     1638.36     1571.41     36.33 o 
  -2  -3   1     4267.54     4533.14     68.06 o 
  -1  -3   1      133.37      162.13      9.26 o 
   0  -3   1      462.93      410.81     14.38 o 
   1  -3   1      583.14      608.10     20.48 o 
   2  -3   1      492.97      465.13     10.90 o 
   3  -3   1     1664.29     1587.26     32.18 o 
   4  -3   1     1317.29     1386.38     44.28 o 
   5  -3   1        2.75        3.27      1.76 o 
   6  -3   1     1951.38     1815.64     89.13 o 
   7  -3   1       80.31       68.22      9.03 o 
   8  -3   1       13.40        7.10      3.85 o 
   9  -3   1      327.74      334.76     14.12 o 
  10  -3   1        0.60        4.14      6.10 o 
  11  -3   1       51.97       66.80     12.92 o 
  12  -3   1       57.82       67.53     13.41 o 
 -12  -2   1       24.30       17.82      7.41 o 
 -11  -2   1        7.38       12.98      6.18 o 
 -10  -2   1      125.53      106.72     19.38 o 
  -9  -2   1       32.31       36.84      6.79 o 
  -8  -2   1     1865.23     1967.36     41.69 o 
  -7  -2   1       38.54       30.12      9.26 o 
  -6  -2   1      275.94      329.57     12.74 o 
  -5  -2   1       49.40       15.01      5.12 o 
  -4  -2   1     2866.80     3034.47     49.92 o 
  -3  -2   1      158.99      141.19      6.72 o 
  -2  -2   1    23478.75    23936.46    323.83 o 
  -1  -2   1      360.29      342.57      8.60 o 
   0  -2   1      446.29      436.66     13.41 o 
   1  -2   1        3.41        6.06      1.63 o 
   2  -2   1    11390.25    11366.19    152.94 o 
   3  -2   1     2490.53     2544.61     57.29 o 
   4  -2   1     1937.77     1987.85     33.32 o 
   5  -2   1       22.71       38.20      5.84 o 
   6  -2   1       74.31       69.90      5.71 o 
   7  -2   1       76.18       62.83      8.05 o 
   8  -2   1        5.61       -0.24      4.14 o 
   9  -2   1      365.10      400.75     15.24 o 
  10  -2   1      599.72      610.05     19.99 o 
  11  -2   1      131.39      133.16     11.20 o 
  12  -2   1      132.01      170.18     18.77 o 
 -12  -1   1       22.77       15.36      7.80 o 
 -11  -1   1      260.55      262.43     16.16 o 
 -10  -1   1       54.44       62.89      9.05 o 
  -9  -1   1      652.21      622.94     20.92 o 
  -8  -1   1      493.28      474.03     17.03 o 
  -7  -1   1      137.68      136.27      9.27 o 
  -6  -1   1      228.28      217.08      7.49 o 
  -5  -1   1       99.60      102.65      4.85 o 
  -4  -1   1        3.35       17.40      2.17 o 
  -3  -1   1     1161.82     1086.93     20.90 o 
  -2  -1   1    15566.69    16726.24    227.14 o 
  -1  -1   1     7234.73     7849.85    148.97 o 
   0  -1   1    15188.60    15026.80    278.92 o 
   1  -1   1     4109.30     4017.94     77.77 o 
   2  -1   1      641.68      614.15     17.07 o 
   3  -1   1     1676.43     1728.20     27.73 o 
   4  -1   1       86.93       97.35      3.97 o 
   5  -1   1     2674.52     2777.82     44.46 o 
   6  -1   1      724.40      635.40     16.11 o 
   7  -1   1      109.48      127.27      7.83 o 
   8  -1   1       20.00       36.31      5.34 o 
   9  -1   1     1002.29      998.17     25.08 o 
  10  -1   1      139.97      140.92      8.85 o 
  11  -1   1      513.41      508.49     20.71 o 
  12  -1   1       18.50       20.34     16.58 o 
 -12   0   1       31.98       19.99     10.00 o 
 -11   0   1        2.51        8.35      5.48 o 
 -10   0   1        9.44        5.99      4.74 o 
  -9   0   1      242.32      232.43     12.80 o 
  -8   0   1     1027.72      973.98     19.55 o 
  -7   0   1      384.89      417.96     11.19 o 
  -6   0   1       19.82       23.85      3.20 o 
  -5   0   1      295.50      362.79      9.94 o 
  -4   0   1      209.32      217.10      8.59 o 
  -3   0   1      857.00     1015.21     28.77 o 
  -2   0   1       51.28       34.13      4.39 o 
   1   0   1     6754.08     6810.26    128.00 o 
   2   0   1     7431.08     7591.91    143.36 o 
   3   0   1      221.68      234.88      6.81 o 
   4   0   1     1375.31     1332.55     23.53 o 
   5   0   1      568.39      543.86     13.44 o 
   6   0   1      347.79      284.89      8.37 o 
   7   0   1     4196.07     4385.97     57.00 o 
   8   0   1       17.68       13.19      3.97 o 
   9   0   1        1.68        5.62      3.00 o 
  10   0   1      267.63      269.11     13.70 o 
  11   0   1       76.08       84.27     13.90 o 
  12   0   1       65.19       64.69      9.90 o 
  13   0   1      230.35      248.68     24.14 o 
 -12   1   1       32.75       37.06     12.19 o 
 -11   1   1      177.23      153.84     19.02 o 
 -10   1   1      825.32      864.05     37.79 o 
  -9   1   1        5.47        9.53      4.47 o 
  -8   1   1       17.24       12.13      5.49 o 
  -7   1   1      732.41      739.45     34.74 o 
  -6   1   1      838.18      736.78     20.23 o 
  -5   1   1     1509.65     1675.79     35.60 o 
  -4   1   1     1207.01     1175.40     17.92 o 
  -3   1   1     1944.07     2129.95     27.34 o 
  -2   1   1     7766.14     8004.19     89.89 o 
  -1   1   1      422.21      458.11     10.24 o 
   0   1   1     2279.40     2241.32     45.59 o 
   1   1   1      556.41      544.18     13.41 o 
   2   1   1       69.88       83.63      5.12 o 
   4   1   1     1050.70     1118.43     21.46 o 
   5   1   1       43.25       78.77      5.69 o 
   6   1   1     1323.50     1307.62     65.58 o 
   7   1   1        0.54        3.23      3.17 o 
   8   1   1     2315.02     2334.76     44.71 o 
   9   1   1      676.64      691.83     21.46 o 
  10   1   1      381.82      368.15     16.29 o 
  11   1   1      380.09      413.47     18.27 o 
  12   1   1      110.31       95.08     15.85 o 
  13   1   1        1.21        7.80      9.02 o 
 -12   2   1      226.88      234.54     23.41 o 
 -11   2   1      235.73      284.04     22.43 o 
 -10   2   1        1.74       -1.15      4.16 o 
  -9   2   1      202.75      212.09      9.42 o 
  -8   2   1      118.94       95.13      7.42 o 
  -7   2   1        2.55        6.28      2.46 o 
  -6   2   1       34.36       59.96      4.52 o 
  -5   2   1     4615.32     5062.15     61.99 o 
  -4   2   1       29.71       30.94      2.80 o 
  -3   2   1       24.95       34.03      2.69 o 
  -2   2   1     2915.33     2992.08     58.88 o 
  -1   2   1     2170.74     2274.87     33.31 o 
   0   2   1     7344.10     7891.14    106.84 o 
   1   2   1       36.08       34.62      3.41 o 
   2   2   1       23.50       33.65      4.14 o 
   3   2   1       68.46      106.30      7.31 o 
   4   2   1     1960.26     1872.44     45.10 o 
   5   2   1      838.95      864.05     27.55 o 
   6   2   1       22.51       30.43      4.55 o 
   7   2   1     1697.55     1753.29     42.79 o 
   8   2   1      752.45      756.14     21.81 o 
   9   2   1      279.78      290.34     15.73 o 
  10   2   1     1317.21     1385.07     48.52 o 
  11   2   1      498.90      538.81     29.99 o 
  12   2   1       68.16       68.75     14.38 o 
  13   2   1      212.84      248.20     25.11 o 
 -11   3   1      170.80      171.40     19.26 o 
 -10   3   1      563.63      595.06     21.01 o 
  -9   3   1      176.45      170.20     11.44 o 
  -8   3   1        4.07        9.66      3.18 o 
  -7   3   1       61.43       57.41      5.00 o 
  -6   3   1       57.24       41.49      4.68 o 
  -5   3   1      143.23      179.50      7.43 o 
  -4   3   1     6069.05     6400.74    106.79 o 
  -3   3   1      332.03      385.54      9.33 o 
  -2   3   1       21.63       11.60      1.74 o 
  -1   3   1     7574.58     7596.41    103.88 o 
   0   3   1      114.46      130.80      4.98 o 
   1   3   1     4138.31     4107.19     58.93 o 
   2   3   1     4494.56     4407.54     88.99 o 
   3   3   1     1268.27     1225.62     32.43 o 
   5   3   1      175.00      291.35     15.36 o 
   6   3   1     2217.26     2396.62     60.95 o 
   7   3   1      138.19      137.02     13.41 o 
   8   3   1      250.58      257.46     17.80 o 
   9   3   1       34.15       34.62      9.51 o 
  10   3   1      751.73      783.35     35.35 o 
  11   3   1      209.94      218.69     21.46 o 
  12   3   1      404.85      352.54     26.09 o 
  13   3   1        1.23       -4.88      8.29 o 
 -11   4   1       67.37       85.09     15.12 o 
 -10   4   1      573.33      533.69     28.04 o 
  -9   4   1      123.19      139.70     15.36 o 
  -8   4   1      538.84      527.60     25.84 o 
  -7   4   1      425.64      436.33     14.26 o 
  -6   4   1      220.47      239.03     15.48 o 
  -5   4   1      898.21      932.42     19.99 o 
  -4   4   1        0.41       -0.52      1.88 o 
  -3   4   1     4504.76     4428.51     95.33 o 
  -2   4   1        9.17       20.18      2.35 o 
  -1   4   1      904.47      954.71     17.69 o 
   0   4   1      375.74      392.73     10.01 o 
   1   4   1     1458.01     1438.69     25.39 o 
   2   4   1        1.57        8.29      3.17 o 
   3   4   1      678.57      663.16     22.43 o 
   4   4   1     3188.19     3257.20     51.27 o 
   5   4   1        2.21       -0.24      3.17 o 
   6   4   1      905.43      925.00     32.43 o 
   7   4   1       35.04       33.89      7.80 o 
   8   4   1      131.30      123.37     14.14 o 
   9   4   1      228.58      236.98     20.24 o 
  10   4   1      240.78      227.72     20.97 o 
  11   4   1       17.81       26.33      9.75 o 
  12   4   1      160.11      166.28     21.46 o 
 -12   5   1       77.97       91.92     16.34 o 
 -11   5   1       36.85       34.86     11.22 o 
 -10   5   1       74.57       64.61     12.43 o 
  -9   5   1        1.07       -6.10      6.10 o 
  -8   5   1      596.54      528.57     26.82 o 
  -7   5   1     1341.06     1309.49     44.13 o 
  -6   5   1      629.23      671.44     28.77 o 
  -5   5   1        2.53       -1.01      2.07 o 
  -4   5   1      955.85      985.42     20.18 o 
  -3   5   1       16.80       29.20      3.29 o 
  -2   5   1      872.68      795.16     16.36 o 
  -1   5   1     1420.83     1331.26     24.19 o 
   0   5   1        9.43        4.74      2.22 o 
   1   5   1      335.37      312.54     10.15 o 
   2   5   1     1139.88     1081.28     31.21 o 
   3   5   1      760.16      821.87     27.31 o 
   4   5   1     1692.75     1750.57     32.27 o 
   5   5   1      601.37      564.35     21.94 o 
   6   5   1        0.18        1.22      2.76 o 
   7   5   1       26.86       19.75      6.34 o 
   8   5   1      721.92      733.86     32.67 o 
   9   5   1      318.43      311.10     22.19 o 
  10   5   1        0.35       -4.39      6.10 o 
  11   5   1      364.54      362.05     26.57 o 
  12   5   1        9.44        7.07      9.26 o 
 -11   6   1        7.72        9.51      9.26 o 
 -10   6   1      299.27      290.37     24.14 o 
  -9   6   1      470.24      437.39     26.57 o 
  -8   6   1      258.26      245.76     20.72 o 
  -7   6   1      352.79      370.25     15.41 o 
  -6   6   1       29.41       22.84      5.16 o 
  -5   6   1      163.48      138.53      9.44 o 
  -4   6   1      213.07      201.72      8.19 o 
  -3   6   1     1572.34     1531.29     28.10 o 
  -2   6   1      427.38      391.87     11.14 o 
  -1   6   1     2040.16     2197.91     45.10 o 
   0   6   1      148.71      142.77      7.68 o 
   1   6   1        1.08        0.24      2.24 o 
   2   6   1      401.51      372.84     12.24 o 
   3   6   1      510.82      506.39     21.70 o 
   4   6   1      715.52      782.20     19.50 o 
   5   6   1      314.42      302.64     11.83 o 
   6   6   1      443.89      399.81     14.00 o 
   7   6   1       42.56       51.20     10.24 o 
   8   6   1       70.32       64.12     11.70 o 
   9   6   1      232.48      208.21     20.72 o 
  10   6   1      766.01      747.76     37.55 o 
  11   6   1        7.68        4.88      9.02 o 
  12   6   1       82.82       76.56     16.82 o 
 -11   7   1      255.48      258.68     25.11 o 
 -10   7   1        0.26       12.68      8.78 o 
  -9   7   1       21.68       14.87      8.53 o 
  -8   7   1      965.26      986.20     41.93 o 
  -7   7   1      293.50      271.11     20.72 o 
  -6   7   1     1478.39     1436.02     49.98 o 
  -5   7   1       24.25       28.40      5.51 o 
  -4   7   1      570.87      578.07     27.79 o 
  -3   7   1      135.43      167.98     17.92 o 
  -2   7   1      169.35      140.79      7.61 o 
  -1   7   1      579.45      524.65     14.75 o 
   0   7   1      254.16      239.07     16.58 o 
   1   7   1       53.09       81.86      6.84 o 
   2   7   1     1202.00     1250.97     26.89 o 
   3   7   1      411.65      343.28     18.53 o 
   4   7   1     1345.18     1306.94     28.50 o 
   5   7   1        9.19        6.49      3.44 o 
   6   7   1       66.98       57.54     10.24 o 
   7   7   1      363.50      436.41     25.11 o 
   8   7   1      315.24      264.77     22.19 o 
   9   7   1       81.24       77.53     14.63 o 
  10   7   1        2.02        2.19      8.05 o 
  11   7   1      194.49      226.50     24.87 o 
 -10   8   1      380.77      360.59     27.79 o 
  -9   8   1      161.52      167.98     20.97 o 
  -8   8   1        0.70        4.88      7.56 o 
  -7   8   1      593.33      593.91     31.94 o 
  -6   8   1      596.75      575.38     30.72 o 
  -5   8   1     1292.55     1313.88     48.27 o 
  -4   8   1      667.77      748.73     33.65 o 
  -3   8   1        2.39        0.00      5.36 o 
  -2   8   1      543.25      513.25     30.72 o 
  -1   8   1      283.57      280.79     24.14 o 
   0   8   1      817.55      808.84     50.83 o 
   1   8   1       63.36       70.18      7.06 o 
   2   8   1        4.63        0.05      3.19 o 
   3   8   1       82.38       88.99     11.46 o 
   4   8   1       45.54       35.60      8.53 o 
   5   8   1      284.49      287.31     13.05 o 
   6   8   1      842.99      823.58     35.11 o 
   7   8   1       41.80       45.84     10.97 o 
   8   8   1       13.85       15.60      8.29 o 
   9   8   1      158.89      193.83     21.94 o 
  10   8   1       76.50       78.75     16.34 o 
  11   8   1       52.27       87.04     17.55 o 
 -10   9   1        3.67        9.51     10.48 o 
  -9   9   1      206.83      203.34     23.65 o 
  -8   9   1      673.62      643.65     35.84 o 
  -7   9   1      169.18      156.52     19.99 o 
  -6   9   1      232.55      267.94     23.65 o 
  -5   9   1      245.50      245.76     22.43 o 
  -4   9   1        3.88        3.17      6.34 o 
  -3   9   1      422.26      400.33     24.62 o 
  -2   9   1       73.92       53.88     11.22 o 
  -1   9   1        9.38       15.31      4.06 o 
   0   9   1      552.30      546.85     17.44 o 
   1   9   1     1535.38     1583.52     34.13 o 
   2   9   1       21.10       35.24      6.95 o 
   3   9   1      151.19      162.86     15.60 o 
   4   9   1        1.46        0.83      3.78 o 
   5   9   1        0.11        4.39      6.10 o 
   7   9   1      115.39      117.27     16.82 o 
   8   9   1      996.06      839.18     39.98 o 
   9   9   1        0.89        5.61      8.29 o 
  10   9   1       48.26       17.07     10.48 o 
  -9  10   1       33.44       53.39     15.36 o 
  -8  10   1       93.35       86.31     16.82 o 
  -7  10   1      173.11      200.41     23.41 o 
  -6  10   1      773.03      826.26     41.20 o 
  -5  10   1        6.93        5.36      7.07 o 
  -4  10   1       88.12      107.52     16.82 o 
  -3  10   1      167.81      176.27     19.50 o 
  -2  10   1      118.71      155.55     18.29 o 
  -1  10   1      906.48      947.68     39.98 o 
   0  10   1      363.61      395.54     15.63 o 
   1  10   1     1492.21     1529.32     34.57 o 
   2  10   1      197.62      165.34     11.44 o 
   3  10   1      380.15      391.31     22.92 o 
   4  10   1       68.47       59.00     11.46 o 
   5  10   1      113.73       94.84     14.14 o 
   6  10   1        0.21       -6.58      5.36 o 
   7  10   1      238.48      221.38     22.67 o 
   8  10   1      850.55      842.60     41.20 o 
   9  10   1       10.83       10.73      9.75 o 
  -8  11   1      369.06      381.56     32.43 o 
  -7  11   1        8.95        2.44      9.02 o 
  -6  11   1       31.99       39.74     13.41 o 
  -5  11   1      406.90      463.48     31.21 o 
  -4  11   1      173.50      185.54     21.94 o 
  -3  11   1      451.63      427.15     28.77 o 
  -2  11   1        5.90       16.82      9.02 o 
  -1  11   1       24.02       15.12      8.78 o 
   0  11   1      645.52      685.83     33.89 o 
   1  11   1      429.20      389.25     27.31 o 
   2  11   1        6.33       12.84      5.38 o 
   3  11   1      447.47      476.64     26.57 o 
   4  11   1      132.43      109.71     15.60 o 
   5  11   1       24.03       17.55      8.53 o 
   6  11   1      102.01      106.54     16.58 o 
   7  11   1      245.18      248.20     24.14 o 
   8  11   1      390.59      459.09     31.21 o 
  -6  12   1      270.60      312.07     30.23 o 
  -5  12   1       51.10       70.46     16.82 o 
  -4  12   1      325.24      339.87     29.74 o 
  -3  12   1       33.94       42.91     12.68 o 
  -2  12   1      331.41      350.59     26.57 o 
  -1  12   1      414.21      405.94     27.79 o 
   0  12   1       21.70       13.65      9.02 o 
   1  12   1      209.01      235.27     22.19 o 
   2  12   1      254.95      258.75     42.30 o 
   3  12   1      151.14      149.45     17.80 o 
   4  12   1      101.26       98.01     15.85 o 
   5  12   1       92.25       85.82     15.12 o 
   6  12   1      103.57      106.30     17.31 o 
   7  12   1        0.37       -0.73      8.29 o 
  -5  13   1       55.79       40.47     14.63 o 
  -4  13   1       49.82       67.05     16.58 o 
  -3  13   1      774.28      844.30     44.13 o 
  -2  13   1       42.46       48.27     13.90 o 
  -1  13   1      355.48      382.29     28.04 o 
   0  13   1       82.13       89.96     16.34 o 
   1  13   1      346.75      353.52     26.09 o 
   2  13   1       23.86       42.42     12.68 o 
   3  13   1      156.74      192.36     20.48 o 
   4  13   1      106.01       98.99     16.82 o 
   5  13   1       49.05       75.58     15.60 o 
  -2  14   1      697.46      596.35     37.55 o 
  -1  14   1       12.08       20.72     11.70 o 
   0  14   1       67.07       45.35     14.63 o 
   1  14   1      286.75      259.17     25.60 o 
  -3 -13   2       20.61       36.81     12.68 o 
  -2 -13   2       48.43       56.32     13.90 o 
  -1 -13   2      235.17      238.93     23.16 o 
   0 -13   2      173.42      180.42     20.72 o 
   2 -13   2      370.76      348.16     26.82 o 
   3 -13   2       71.60       77.77     16.09 o 
   4 -13   2        7.12        2.68      9.02 o 
  -5 -12   2       30.07       43.89     13.17 o 
  -4 -12   2      104.57       98.01     16.58 o 
  -3 -12   2       98.22       97.04     16.34 o 
  -2 -12   2       54.08       52.42     12.68 o 
  -1 -12   2        4.39        4.39      7.56 o 
   0 -12   2      101.27       93.13     15.36 o 
   1 -12   2       67.80       76.91     16.58 o 
   2 -12   2       32.44       29.99     11.22 o 
   3 -12   2      230.67      181.88     21.46 o 
   4 -12   2      186.66      224.79     23.65 o 
   5 -12   2        0.30       -1.95      8.78 o 
   6 -12   2       69.23       38.77     12.68 o 
  -7 -11   2      281.21      267.70     27.31 o 
  -6 -11   2        3.82        1.71      8.53 o 
  -5 -11   2       98.80       86.80     16.34 o 
  -4 -11   2       39.25       57.29     13.90 o 
  -3 -11   2      292.21      332.55     24.14 o 
  -2 -11   2      772.35      806.27     37.06 o 
  -1 -11   2        4.02        3.66      7.07 o 
   0 -11   2      267.63      241.86     20.24 o 
   1 -11   2        0.71        1.69      4.55 o 
   2 -11   2      468.76      482.93     32.79 o 
   3 -11   2       37.12       30.96     10.97 o 
   4 -11   2        0.34        3.66      7.80 o 
   5 -11   2      320.75      333.53     25.84 o 
   6 -11   2        0.21       -0.73      8.29 o 
   7 -11   2        2.27        9.75      9.26 o 
   8 -11   2       49.32       47.30     14.14 o 
  -8 -10   2      473.17      489.56     33.16 o 
  -7 -10   2        3.06        7.80      9.02 o 
  -6 -10   2       46.53       75.82     15.36 o 
  -5 -10   2        2.84       19.99      9.02 o 
  -4 -10   2        1.41        9.26      7.56 o 
  -3 -10   2        7.56       10.97      7.07 o 
  -2 -10   2      161.97      178.47     18.53 o 
  -1 -10   2      451.45      386.92     23.65 o 
   0 -10   2      686.24      697.78     31.21 o 
   1 -10   2     1244.95     1289.65     31.70 o 
   2 -10   2     2186.42     2164.74     44.30 o 
   3 -10   2        0.65       -3.98      4.27 o 
   4 -10   2        9.46        9.26      6.83 o 
   5 -10   2        4.31       -1.22      6.34 o 
   6 -10   2      544.09      596.11     33.40 o 
   7 -10   2      102.13      130.44     18.77 o 
   8 -10   2      201.74      205.53     23.89 o 
   9 -10   2       55.88       53.15     14.63 o 
  -9  -9   2       26.22       21.70     11.95 o 
  -8  -9   2       78.86       75.58     15.60 o 
  -7  -9   2       42.52       37.30     11.46 o 
  -6  -9   2        0.22       -4.39      5.85 o 
  -5  -9   2      112.53      142.38     18.04 o 
  -4  -9   2       36.53       32.43      9.75 o 
  -3  -9   2      268.99      234.30     20.24 o 
  -2  -9   2     1378.28     1296.57     45.59 o 
  -1  -9   2      264.57      283.81     23.65 o 
   0  -9   2        4.93        0.00      4.88 o 
   1  -9   2     1476.79     1483.10     33.09 o 
   2  -9   2      870.56      890.73     23.99 o 
   3  -9   2      207.94      207.40     16.82 o 
   4  -9   2      514.16      517.38     17.79 o 
   5  -9   2      113.19      122.15     16.09 o 
   6  -9   2       66.30       55.34     12.43 o 
   7  -9   2        4.58        7.56      7.56 o 
   8  -9   2      185.76      176.76     21.21 o 
   9  -9   2       12.14       20.72     10.24 o 
  10  -9   2      184.95      164.33     22.19 o 
 -10  -8   2        2.43       -8.53      8.29 o 
  -9  -8   2       26.21       34.62     12.19 o 
  -8  -8   2      299.44      298.66     26.33 o 
  -7  -8   2      414.03      441.78     28.28 o 
  -6  -8   2      287.66      223.57     21.70 o 
  -5  -8   2       13.29        4.63      6.83 o 
  -4  -8   2        3.49        2.19      5.61 o 
  -3  -8   2        3.20       -6.22      4.14 o 
  -2  -8   2      501.72      478.56     18.29 o 
  -1  -8   2     1682.98     1603.96     33.38 o 
   0  -8   2     2349.99     2460.99     64.61 o 
   1  -8   2      686.08      662.96     19.21 o 
   2  -8   2       21.54       10.25      5.36 o 
   3  -8   2      167.89      171.01     13.90 o 
   4  -8   2      262.39      250.00     11.95 o 
   5  -8   2       43.14       46.15      6.38 o 
   6  -8   2      498.50      491.17     17.33 o 
   7  -8   2        9.43       12.43      7.56 o 
   8  -8   2      102.43      105.08     16.09 o 
   9  -8   2      134.67      143.11     19.26 o 
  10  -8   2       15.68       14.63      9.51 o 
  11  -8   2      420.43      449.82     32.18 o 
 -10  -7   2       43.89       87.04     17.31 o 
  -9  -7   2       39.65       28.04     10.97 o 
  -8  -7   2       14.10       11.22      7.80 o 
  -7  -7   2      324.62      298.91     22.43 o 
  -6  -7   2      244.41      249.90     21.46 o 
  -5  -7   2     2719.81     2681.39     74.85 o 
  -4  -7   2        0.43       -4.63      3.41 o 
  -3  -7   2       44.13       76.56     11.70 o 
  -2  -7   2     1394.46     1334.08     48.15 o 
  -1  -7   2      841.63      822.41     20.55 o 
   0  -7   2      742.17      699.97     27.06 o 
   1  -7   2     2065.99     2160.00     39.73 o 
   2  -7   2      620.11      613.32     21.58 o 
   3  -7   2      221.17      215.15     15.48 o 
   4  -7   2        3.18        3.71      2.87 o 
   5  -7   2     1040.37      966.18     23.98 o 
   6  -7   2       95.65       84.72      7.96 o 
   7  -7   2      498.78      500.54     27.55 o 
   8  -7   2        0.46       11.22      7.31 o 
   9  -7   2      436.97      367.66     25.11 o 
  10  -7   2      441.47      446.65     29.01 o 
  11  -7   2       20.31       13.17     10.48 o 
 -11  -6   2       39.84       50.71     14.38 o 
 -10  -6   2      247.71      251.12     25.36 o 
  -9  -6   2      104.06      141.90     19.50 o 
  -8  -6   2      928.28      933.78     40.96 o 
  -7  -6   2        0.87       -2.68      5.85 o 
  -6  -6   2     2152.92     2180.85     65.10 o 
  -5  -6   2       96.31       72.41     11.70 o 
  -4  -6   2     1625.53     1502.83     47.79 o 
  -3  -6   2      252.76      219.29      8.84 o 
  -2  -6   2      333.55      347.31     11.53 o 
  -1  -6   2      887.60      916.29     34.74 o 
   0  -6   2      521.84      490.54     20.72 o 
   1  -6   2      732.45      747.76     18.36 o 
   2  -6   2     1652.95     1608.33     31.01 o 
   3  -6   2      477.56      426.67     13.49 o 
   4  -6   2       53.61       67.48      6.32 o 
   5  -6   2       34.14       33.89      4.89 o 
   6  -6   2      197.17      179.20     15.85 o 
   7  -6   2       21.40       27.06      5.27 o 
   8  -6   2      252.04      247.36     12.35 o 
   9  -6   2      116.18      109.47     15.85 o 
  10  -6   2       21.97       12.92      8.53 o 
  11  -6   2      378.61      403.50     28.04 o 
  12  -6   2      169.38      212.84     23.41 o 
 -11  -5   2      150.43      129.71     20.24 o 
 -10  -5   2      281.92      285.50     25.84 o 
  -9  -5   2      310.13      311.49     17.41 o 
  -8  -5   2      170.10      165.13     20.85 o 
  -7  -5   2       13.02       24.66      6.21 o 
  -6  -5   2      988.59     1016.39     27.58 o 
  -5  -5   2     2393.35     2431.70     47.24 o 
  -4  -5   2      411.37      380.58     20.48 o 
  -3  -5   2      464.34      406.57     11.40 o 
  -2  -5   2     4306.26     4341.06     65.61 o 
  -1  -5   2        4.14       18.22      3.02 o 
   0  -5   2       46.69       61.68      7.80 o 
   1  -5   2       53.02       69.36      5.43 o 
   2  -5   2       49.70       69.93      5.52 o 
   3  -5   2      442.66      427.75     12.70 o 
   4  -5   2     2228.00     2104.39     37.56 o 
   5  -5   2       39.75       35.11      4.79 o 
   6  -5   2      326.59      319.39     18.77 o 
   7  -5   2      560.21      599.52     27.55 o 
   8  -5   2        9.72        4.14      6.34 o 
   9  -5   2      690.44      737.19     22.42 o 
  10  -5   2      364.91      375.95     24.87 o 
  11  -5   2      289.44      293.06     24.38 o 
  12  -5   2       15.65       15.60     10.00 o 
 -11  -4   2        1.05        4.02      6.29 o 
 -10  -4   2       14.44       19.48      6.89 o 
  -9  -4   2      177.40      200.78     14.80 o 
  -8  -4   2      289.72      305.39     15.97 o 
  -7  -4   2      953.73      936.68     26.62 o 
  -6  -4   2     3192.16     3395.44    115.32 o 
  -5  -4   2       37.96       33.57      5.51 o 
  -4  -4   2     9183.78     9222.85    153.84 o 
  -3  -4   2      677.49      658.54     18.29 o 
  -2  -4   2      262.77      239.32      9.37 o 
  -1  -4   2        1.44       -1.68      1.52 o 
   0  -4   2     1856.29     1769.21     30.13 o 
   1  -4   2     1648.98     1721.03     42.18 o 
   2  -4   2      242.09      194.93      7.58 o 
   3  -4   2       33.80       21.08      3.41 o 
   4  -4   2     3061.41     3332.86     53.01 o 
   5  -4   2     1678.42     1564.81     73.46 o 
   6  -4   2       53.21       49.30      9.41 o 
   7  -4   2        0.00        3.41      4.14 o 
   8  -4   2      902.30      947.19     36.57 o 
   9  -4   2        1.26        4.14      5.85 o 
  10  -4   2       29.06       20.97      8.78 o 
  11  -4   2      658.15      625.61     32.91 o 
  12  -4   2      103.84       90.21     15.60 o 
  13  -4   2       47.05       54.37     14.38 o 
 -12  -3   2      182.89      226.09     17.84 o 
 -11  -3   2       29.59       23.51      7.46 o 
 -10  -3   2      310.79      322.67     17.23 o 
  -9  -3   2      238.00      253.73     15.58 o 
  -8  -3   2      617.70      606.17     33.65 o 
  -7  -3   2       40.48       28.70      9.14 o 
  -6  -3   2      177.00      175.26     14.99 o 
  -5  -3   2     1712.39     1830.41     47.66 o 
  -4  -3   2     4790.76     5210.08     81.47 o 
  -3  -3   2     2124.68     2302.74     58.03 o 
  -2  -3   2     6957.14     7394.68    107.24 o 
  -1  -3   2        7.85        6.08      2.19 o 
   0  -3   2      464.98      398.88      7.73 o 
   1  -3   2       30.74       57.78      5.85 o 
   2  -3   2       79.79       74.44      6.58 o 
   3  -3   2     5653.59     5717.51     82.27 o 
   4  -3   2       13.11        6.37      2.40 o 
   5  -3   2      261.99      296.79      7.70 o 
   6  -3   2     1331.42     1316.63     37.43 o 
   7  -3   2     1345.70     1322.75     66.44 o 
   8  -3   2       70.90       69.06      5.54 o 
   9  -3   2       15.70        9.09      4.03 o 
  10  -3   2     1222.52     1186.14     30.12 o 
  11  -3   2       40.01       28.73      6.77 o 
  12  -3   2      276.59      218.45     21.46 o 
  13  -3   2      323.34      320.85     26.33 o 
 -12  -2   2        8.74        8.17      6.55 o 
 -11  -2   2      356.19      370.71     18.96 o 
 -10  -2   2       87.02       81.07     10.17 o 
  -9  -2   2      426.91      411.92     20.72 o 
  -8  -2   2      110.11       98.50      9.75 o 
  -7  -2   2     1527.41     1535.85     45.71 o 
  -6  -2   2      150.22      154.00      9.96 o 
  -5  -2   2       14.13        9.64      3.26 o 
  -4  -2   2       66.06      119.81      7.58 o 
  -3  -2   2      602.22      607.58     15.42 o 
  -2  -2   2      566.87      677.19     23.28 o 
  -1  -2   2     9516.35     9669.57    134.68 o 
   0  -2   2        0.73        0.00      2.19 o 
   1  -2   2        9.56        6.83      2.68 o 
   2  -2   2     6759.61     6743.21     93.77 o 
   3  -2   2      315.36      316.48     14.14 o 
   4  -2   2     1400.55     1440.17     38.64 o 
   5  -2   2    10503.68    11022.64    125.97 o 
   6  -2   2      148.50      203.05      7.29 o 
   7  -2   2       42.97       58.38      5.49 o 
   8  -2   2      148.33      144.29      7.23 o 
   9  -2   2     1825.59     1844.84     30.90 o 
  10  -2   2       59.34       57.61      7.66 o 
  11  -2   2        9.20        2.50      4.74 o 
  12  -2   2       24.40       26.26      6.87 o 
 -12  -1   2      599.88      582.21     35.84 o 
 -11  -1   2        8.05       17.87      6.79 o 
 -10  -1   2        5.56        9.66      5.62 o 
  -9  -1   2     1651.09     1647.31     38.27 o 
  -8  -1   2     1042.37     1081.67     28.10 o 
  -7  -1   2      296.04      279.05     12.57 o 
  -6  -1   2      380.97      393.40     10.03 o 
  -5  -1   2      872.56     1013.85     17.11 o 
  -4  -1   2        2.99       13.69      3.01 o 
  -3  -1   2      224.18      310.63      9.96 o 
  -2  -1   2     1505.47     1459.18     25.74 o 
  -1  -1   2     3873.11     4139.74     60.34 o 
   2  -1   2    11894.51    11983.43    160.81 o 
   3  -1   2     5104.84     5188.80     73.76 o 
   4  -1   2      792.66      680.95     11.73 o 
   5  -1   2     1176.88     1341.70     29.54 o 
   6  -1   2     1761.94     1745.11     26.42 o 
   7  -1   2     1685.97     1693.29     26.73 o 
   8  -1   2       11.29       20.72      4.30 o 
   9  -1   2      492.66      529.53     17.58 o 
  10  -1   2      366.76      356.45     15.26 o 
  11  -1   2       10.69        8.29      4.44 o 
  12  -1   2       33.04       52.17     12.19 o 
  13  -1   2       71.99      105.57     17.55 o 
 -12   0   2       42.70       75.58     15.85 o 
 -11   0   2      161.43      137.75     19.26 o 
 -10   0   2      374.22      405.21     26.33 o 
  -9   0   2       29.90       25.60      9.02 o 
  -8   0   2      458.03      458.84     25.36 o 
  -7   0   2     1271.00     1200.83     26.18 o 
  -6   0   2      755.09      722.63     58.88 o 
  -5   0   2     1750.40     2057.36     35.94 o 
  -4   0   2        6.52       25.51      3.10 o 
  -3   0   2     6305.41     3806.56     78.26 o 
  -2   0   2     1244.36     1281.94     33.65 o 
  -1   0   2       10.51       13.17      3.17 o 
   1   0   2      348.52      325.97      9.75 o 
   2   0   2     1410.91     1351.91     30.72 o 
   3   0   2        0.05        0.10      1.28 o 
   4   0   2      159.08      166.76      6.55 o 
   5   0   2     2419.81     2297.45     38.36 o 
   6   0   2       91.01       76.47     10.97 o 
   7   0   2       77.54       56.28      9.51 o 
   8   0   2     2300.06     2464.53     44.91 o 
   9   0   2      861.08      966.45     35.60 o 
  10   0   2      259.70      256.06     19.87 o 
  11   0   2        9.68        2.44      6.34 o 
  12   0   2        0.10        1.46      7.31 o 
  13   0   2       38.04       60.22     13.90 o 
 -12   1   2      247.26      185.05     22.67 o 
 -11   1   2       26.24       35.35     10.73 o 
 -10   1   2      106.58       92.40     14.87 o 
  -9   1   2     1238.96     1171.06     29.57 o 
  -8   1   2      356.34      358.76     24.99 o 
  -7   1   2       95.76      102.82      6.39 o 
  -6   1   2       18.06        7.79      2.45 o 
  -5   1   2       37.60       39.67      3.59 o 
  -4   1   2      214.22      228.83      8.82 o 
  -3   1   2        0.73        5.27      2.62 o 
  -2   1   2     2773.75     2891.15     35.32 o 
  -1   1   2     1075.83     1120.29     23.41 o 
   0   1   2    12906.37    12949.08    240.88 o 
   1   1   2     1204.27     1270.48     27.31 o 
   2   1   2       31.96       22.92      3.41 o 
   3   1   2       61.31       55.83      5.36 o 
   4   1   2      665.33      654.13     20.72 o 
   5   1   2     1381.46     1513.31     39.50 o 
   6   1   2       90.27       70.22      8.53 o 
   7   1   2       86.20       85.09     10.24 o 
   8   1   2        2.61       -0.24      3.90 o 
   9   1   2      324.70      293.06     19.26 o 
  10   1   2      216.72      250.15     18.77 o 
  11   1   2      118.38       98.25     14.87 o 
  12   1   2      111.82       87.53     15.36 o 
  13   1   2       82.23       90.45     17.07 o 
 -12   2   2       60.20       64.85     15.36 o 
 -11   2   2      374.73      320.61     24.62 o 
 -10   2   2      110.89       96.06     15.60 o 
  -9   2   2       48.57       61.47      9.14 o 
  -8   2   2        5.18        1.88      2.85 o 
  -7   2   2        3.08        7.81      2.77 o 
  -6   2   2       17.20       21.15      3.14 o 
  -5   2   2     1340.92     1308.20     20.94 o 
  -4   2   2       85.73       71.84      4.03 o 
  -3   2   2        8.56        5.60      1.60 o 
  -2   2   2       73.07       66.68      5.36 o 
  -1   2   2       42.95       49.74      5.36 o 
   0   2   2    24392.95    24342.92    322.95 o 
   1   2   2     1045.06     1063.71     17.84 o 
   2   2   2    14068.17    13728.04    256.24 o 
   3   2   2     3169.16     3107.56     65.58 o 
   4   2   2      735.82      835.53     25.11 o 
   5   2   2      267.62      299.40     14.63 o 
   6   2   2      112.88      153.35     11.46 o 
   7   2   2     1495.58     1457.23     43.15 o 
   8   2   2      298.21      249.41     16.82 o 
   9   2   2       70.59       60.95     11.22 o 
  10   2   2       62.01       58.03     11.46 o 
  11   2   2        6.93       10.24      7.31 o 
  12   2   2       57.16       48.52     12.68 o 
  13   2   2       60.83       64.37     14.87 o 
 -12   3   2       12.27       10.97     10.24 o 
 -11   3   2       15.60       27.55     10.24 o 
 -10   3   2        7.25       -4.39      6.10 o 
  -9   3   2      311.99      296.49     14.16 o 
  -8   3   2       14.55       23.94      5.48 o 
  -7   3   2      119.70      122.20      6.74 o 
  -6   3   2       18.26       26.82      3.51 o 
  -5   3   2       77.29       80.17      6.96 o 
  -4   3   2     7010.64     7250.62     85.02 o 
  -3   3   2      161.35      163.67      5.15 o 
  -2   3   2       23.86       17.31      4.63 o 
  -1   3   2        4.03        0.49      2.44 o 
   0   3   2     3112.32     3138.48     45.71 o 
   1   3   2       19.98       23.01      4.51 o 
   2   3   2     2284.53     2159.25     35.84 o 
   3   3   2     2850.80     2845.47     61.93 o 
   4   3   2      658.49      678.27     22.67 o 
   5   3   2     1820.85     1959.96     49.74 o 
   6   3   2     1767.95     1857.81     49.98 o 
   7   3   2       39.00       58.76      9.75 o 
   8   3   2       21.01       23.41      7.31 o 
   9   3   2       32.05       24.14      8.29 o 
  10   3   2       34.02       38.03     10.48 o 
  11   3   2      143.94      164.33     19.50 o 
  12   3   2      231.91      251.85     24.38 o 
  13   3   2       66.05       91.92     17.55 o 
 -11   4   2      217.36      242.59     23.16 o 
 -10   4   2      105.76      108.23     11.14 o 
  -9   4   2        0.36        8.90      5.00 o 
  -8   4   2       94.15       85.57      8.88 o 
  -7   4   2       85.56       79.46      8.25 o 
  -6   4   2       78.55       91.00     14.75 o 
  -5   4   2     2200.97     2199.90     31.35 o 
  -4   4   2      288.55      275.89      7.15 o 
  -3   4   2       91.22       91.78      4.00 o 
  -2   4   2      696.42      664.37     23.89 o 
  -1   4   2      137.22      149.34      5.49 o 
   0   4   2     2283.43     2490.85     38.67 o 
   1   4   2     1137.67     1245.72     22.49 o 
   2   4   2     1880.29     1976.39     41.57 o 
   3   4   2       43.28       47.53      6.83 o 
   4   4   2       48.03       23.41      5.36 o 
   5   4   2       44.50       40.96      7.56 o 
   6   4   2       85.53       96.79     10.97 o 
   7   4   2      127.03       82.16     11.22 o 
   8   4   2       98.03       85.82     12.19 o 
   9   4   2      357.64      338.65     22.19 o 
  10   4   2       55.31       54.37     11.70 o 
  11   4   2      530.87      573.43     32.18 o 
  12   4   2      146.82      157.50     20.72 o 
  13   4   2       34.27       52.42     14.63 o 
 -11   5   2      193.65      235.03     22.19 o 
 -10   5   2       61.14       66.07     13.41 o 
  -9   5   2      125.79      120.29     11.28 o 
  -8   5   2      450.66      377.90     22.67 o 
  -7   5   2      112.98      111.91     13.65 o 
  -6   5   2       15.67       29.26      8.05 o 
  -5   5   2       20.23       22.19      6.83 o 
  -4   5   2     1475.12     1461.94     33.65 o 
  -3   5   2        1.40        6.79      4.63 o 
  -2   5   2      430.61      414.72      9.75 o 
  -1   5   2       21.50       36.19      7.07 o 
   0   5   2     1157.23     1133.34     48.52 o 
   1   5   2     1256.52     1477.55     27.08 o 
   2   5   2       14.28       37.96      6.22 o 
   3   5   2      581.21      613.86     15.60 o 
   4   5   2     2255.64     2123.56     53.39 o 
   5   5   2      667.80      588.06     23.89 o 
   6   5   2      372.52      358.88     19.50 o 
   7   5   2        4.62        8.29      5.12 o 
   8   5   2      329.92      272.58     19.26 o 
   9   5   2       72.93       95.33     14.38 o 
  10   5   2       38.83       29.01     10.00 o 
  11   5   2      228.91      159.94     19.75 o 
  12   5   2      301.96      334.02     28.28 o 
 -11   6   2      211.11      244.29     23.41 o 
 -10   6   2        6.69        8.05      8.29 o 
  -9   6   2       80.65       73.14     13.41 o 
  -8   6   2      818.37      787.50     35.35 o 
  -7   6   2     5092.12     5298.66    126.05 o 
  -6   6   2      585.36      592.69     28.53 o 
  -5   6   2      421.37      413.98     22.92 o 
  -4   6   2     1219.87     1286.33     42.91 o 
  -3   6   2      863.23      881.20     17.83 o 
  -2   6   2      340.66      344.08     14.38 o 
  -1   6   2      239.02      271.56     17.43 o 
   0   6   2      227.13      268.08      9.49 o 
   1   6   2      185.43      267.33      9.95 o 
   2   6   2     1773.20     1938.85     35.30 o 
   3   6   2      273.11      292.62     11.03 o 
   4   6   2        2.96       -0.24      3.66 o 
   5   6   2        5.59        9.51      4.88 o 
   6   6   2      573.83      605.08     17.94 o 
   7   6   2        0.64        0.46      3.61 o 
   8   6   2       46.25       39.25     10.00 o 
   9   6   2       62.29       48.03     11.22 o 
  10   6   2       26.52       23.89     10.00 o 
  11   6   2      650.20      632.92     35.35 o 
  12   6   2      211.66      199.19     24.14 o 
 -10   7   2        1.75        2.93      9.02 o 
  -9   7   2      388.72      379.12     26.33 o 
  -8   7   2        5.83        6.58      7.56 o 
  -7   7   2     1994.42     2005.80     63.63 o 
  -6   7   2      191.78      203.82     19.26 o 
  -5   7   2     2740.20     2841.08     78.26 o 
  -4   7   2      131.53      147.26     15.36 o 
  -3   7   2       15.30       24.38      7.56 o 
  -2   7   2       17.86       16.75      3.03 o 
  -1   7   2     1040.91     1050.34     22.21 o 
   0   7   2       39.77       30.17      6.34 o 
   1   7   2      293.24      248.93     19.02 o 
   2   7   2      336.33      413.79     17.68 o 
   3   7   2       69.80       51.16      5.93 o 
   4   7   2      224.13      207.97     14.63 o 
   5   7   2     1023.64     1100.54     38.03 o 
   6   7   2        0.56       -1.58      3.45 o 
   7   7   2       12.91       14.14      7.31 o 
   8   7   2      153.81      175.05     18.53 o 
   9   7   2       40.01       56.08     12.43 o 
  10   7   2       72.72      101.42     16.82 o 
  11   7   2        1.31        3.90      8.53 o 
  12   7   2       24.69       43.89     14.14 o 
 -10   8   2      272.49      230.40     24.62 o 
  -9   8   2       42.27       19.02     10.48 o 
  -8   8   2     1604.06     1599.13     58.27 o 
  -7   8   2      332.58      301.10     23.16 o 
  -6   8   2      298.72      235.76     21.70 o 
  -5   8   2       29.74       20.72      8.53 o 
  -4   8   2      365.74      342.55     22.43 o 
  -3   8   2     1093.90     1171.74     43.15 o 
  -2   8   2      538.63      509.56     26.33 o 
  -1   8   2      418.48      436.53     38.52 o 
   0   8   2      939.15      984.39     28.16 o 
   1   8   2       22.98       12.20      4.14 o 
   2   8   2     1273.56     1279.37     28.48 o 
   3   8   2      107.21      111.33      8.67 o 
   4   8   2        2.87       16.09      6.83 o 
   5   8   2       40.41       26.33      8.05 o 
   6   8   2      146.45      168.61     11.11 o 
   7   8   2       34.14       20.24      8.05 o 
   8   8   2      161.65      116.30     16.34 o 
   9   8   2      300.73      258.68     23.89 o 
  10   8   2      134.87      157.99     20.97 o 
  11   8   2       89.36       68.51     15.36 o 
  -9   9   2        1.44        4.88      9.02 o 
  -8   9   2      248.72      268.92     25.60 o 
  -7   9   2      446.69      459.09     30.23 o 
  -6   9   2      867.32      902.82     42.18 o 
  -5   9   2       24.76       20.24      8.53 o 
  -4   9   2       93.94      114.59     16.58 o 
  -3   9   2      398.68      379.36     24.14 o 
  -2   9   2       41.40       35.60      9.51 o 
  -1   9   2     1070.15     1106.64     42.18 o 
   0   9   2      131.02      144.30      9.41 o 
   1   9   2      139.04      172.93     16.34 o 
   2   9   2       61.50       69.06      7.88 o 
   3   9   2      223.21      232.99     11.81 o 
   4   9   2      805.64      741.90     31.21 o 
   5   9   2      151.73      173.10     17.31 o 
   6   9   2       30.84       12.19      7.31 o 
   7   9   2       23.42       23.89      9.26 o 
   8   9   2      597.50      630.24     33.65 o 
   9   9   2       71.04       73.14     15.36 o 
  10   9   2       75.14       98.74     17.80 o 
  -8  10   2        0.09        2.19      8.29 o 
  -7  10   2      199.10      194.80     23.41 o 
  -6  10   2       91.32       90.94     16.58 o 
  -5  10   2      508.47      505.90     31.45 o 
  -4  10   2        1.21        4.14      7.56 o 
  -3  10   2       13.39       15.12      8.29 o 
  -2  10   2       86.75      112.88     16.82 o 
  -1  10   2      103.43       91.92     14.63 o 
   0  10   2      686.48      673.88     32.43 o 
   1  10   2      494.26      496.06     18.04 o 
   2  10   2      638.90      594.77     25.72 o 
   3  10   2        0.48        0.58      3.95 o 
   4  10   2       18.16       24.38      8.29 o 
   5  10   2        6.30        0.00      5.85 o 
   6  10   2      512.88      554.66     29.99 o 
   7  10   2       62.09       74.36     14.38 o 
   8  10   2       97.07      102.16     17.55 o 
   9  10   2      104.58      111.91     18.77 o 
  10  10   2      215.02      242.59     26.57 o 
  -7  11   2      284.34      308.42     29.74 o 
  -6  11   2       33.31       33.65     12.92 o 
  -5  11   2       79.65      110.93     18.53 o 
  -4  11   2      361.27      384.97     28.04 o 
  -3  11   2       18.22       22.67     10.00 o 
  -2  11   2      298.09      287.69     24.62 o 
  -1  11   2       17.34       38.28     11.22 o 
   0  11   2      169.32      142.14     18.29 o 
   1  11   2      117.56      117.27     16.58 o 
   2  11   2       83.01       77.80     11.70 o 
   3  11   2      203.07      238.95     36.45 o 
   4  11   2      210.24      206.26     19.26 o 
   5  11   2       11.26       18.53      8.29 o 
   6  11   2        5.89       13.90      8.29 o 
   7  11   2      119.33      114.35     18.29 o 
   8  11   2      452.59      379.36     28.28 o 
   9  11   2       71.37       76.07     16.34 o 
  -6  12   2       10.02       12.19     11.46 o 
  -5  12   2       57.27       49.74     14.87 o 
  -4  12   2      136.31      168.71     22.67 o 
  -3  12   2      132.85      156.28     21.46 o 
  -2  12   2       97.91       91.92     16.58 o 
  -1  12   2      131.34      141.41     19.26 o 
   0  12   2      148.80      168.96     20.24 o 
   1  12   2       67.73       31.94     11.95 o 
   2  12   2      548.38      573.43     31.69 o 
   3  12   2      386.34      369.95     17.32 o 
   4  12   2      117.74      114.35     16.58 o 
   5  12   2       20.16       35.11     10.73 o 
   6  12   2       35.60       31.45     10.73 o 
   7  12   2      148.70      149.94     20.24 o 
  -4  13   2       61.96       42.91     14.14 o 
  -3  13   2      145.38      130.19     21.21 o 
  -2  13   2      230.27      251.85     26.09 o 
  -1  13   2        2.38       -5.61      7.80 o 
   0  13   2        7.45        6.58      9.75 o 
   1  13   2      113.00      120.20     18.29 o 
   2  13   2      344.39      351.57     26.57 o 
   3  13   2      115.86      124.59     18.53 o 
   5  13   2       27.23       50.71     12.92 o 
   6  13   2       78.82       63.63     14.38 o 
  -2  14   2        2.30       12.68     10.97 o 
  -1  14   2       53.32       58.76     16.34 o 
   0  14   2        7.53       11.22     10.24 o 
   1  14   2        0.04        2.93     10.48 o 
   2  14   2      154.22      136.53     20.48 o 
  -2 -13   3       58.16       56.81     14.63 o 
  -1 -13   3       38.01       75.58     14.87 o 
   0 -13   3       76.01       60.46     14.63 o 
   3 -13   3      268.28      277.70     26.09 o 
  -4 -12   3       23.00       24.38     11.22 o 
  -3 -12   3        3.35        0.98      7.80 o 
  -2 -12   3      749.35      803.59     39.74 o 
  -1 -12   3       33.72       38.52     11.70 o 
   0 -12   3      241.70      256.00     23.16 o 
   1 -12   3       25.29       33.65     11.22 o 
   2 -12   3      153.58      149.39     12.80 o 
   3 -12   3       11.27       15.85      9.75 o 
   4 -12   3      392.15      398.14     28.04 o 
   5 -12   3       55.48       86.06     17.07 o 
   6 -12   3        4.70        4.88      9.02 o 
  -6 -11   3      200.56      215.04     25.36 o 
  -5 -11   3       40.87       43.15     13.41 o 
  -4 -11   3       89.33       58.27     13.41 o 
  -3 -11   3       69.50       98.25     16.34 o 
  -2 -11   3      185.01      198.46     20.97 o 
  -1 -11   3      153.33      173.35     19.50 o 
   0 -11   3      960.61      912.33     39.01 o 
   1 -11   3        0.15       -0.36      4.74 o 
   2 -11   3      889.96      895.86     26.63 o 
   3 -11   3       47.51       51.99      8.19 o 
   4 -11   3      154.07      141.41     18.77 o 
   5 -11   3       35.48       35.60     10.97 o 
   6 -11   3      118.87      107.03     18.04 o 
   7 -11   3        6.33        4.14      8.53 o 
   8 -11   3       25.28       20.97     11.70 o 
  -7 -10   3       85.74       91.92     18.04 o 
  -6 -10   3        3.18       -5.85      6.83 o 
  -5 -10   3        8.77        8.05      8.53 o 
  -4 -10   3       32.87       28.04     10.48 o 
  -3 -10   3      116.74       97.52     15.60 o 
  -2 -10   3      158.34      141.16     17.55 o 
  -1 -10   3      144.26      168.96     18.04 o 
   0 -10   3       99.15       98.01     14.38 o 
   1 -10   3     1262.10     1152.72     42.42 o 
   2 -10   3      310.59      297.80     14.48 o 
   3 -10   3        7.79        9.44      4.72 o 
   4 -10   3      103.07      124.44     10.80 o 
   5 -10   3        3.77        2.93      6.58 o 
   6 -10   3      100.98      103.37     16.58 o 
   7 -10   3       66.56       79.72     15.85 o 
   8 -10   3      119.63      110.20     18.53 o 
   9 -10   3      110.95      116.05     19.26 o 
  -8  -9   3       17.40       25.60     11.95 o 
  -7  -9   3      242.34      282.82     26.57 o 
  -6  -9   3        8.40       -1.22      7.31 o 
  -5  -9   3        0.12        0.49      6.10 o 
  -4  -9   3       11.80        9.75      7.56 o 
  -3  -9   3      821.47      822.12     36.81 o 
  -2  -9   3      194.29      209.19     19.50 o 
  -1  -9   3      387.27      367.17     22.92 o 
   0  -9   3      533.52      509.00     17.52 o 
   1  -9   3      300.29      316.95     20.24 o 
   2  -9   3      518.74      468.02     35.23 o 
   3  -9   3      370.35      354.35     27.55 o 
   4  -9   3      201.77      203.49     18.16 o 
   5  -9   3       52.17       55.22      7.50 o 
   6  -9   3        1.56        4.88      6.83 o 
   7  -9   3      181.74      176.76     20.24 o 
   8  -9   3      323.07      314.75     24.38 o 
   9  -9   3       99.97      125.56     19.02 o 
  10  -9   3       74.34       79.97     16.34 o 
  -9  -8   3      154.29      133.12     20.48 o 
  -8  -8   3      211.92      208.70     23.89 o 
  -7  -8   3        9.12       19.50      9.75 o 
  -6  -8   3      156.25      192.12     20.97 o 
  -5  -8   3       78.48       59.98     12.92 o 
  -4  -8   3      324.60      287.20     21.46 o 
  -3  -8   3       65.75       67.29     12.43 o 
  -2  -8   3      289.87      327.68     20.97 o 
  -1  -8   3       46.08       43.53      6.03 o 
   0  -8   3      568.78      576.83     39.98 o 
   1  -8   3      972.39      926.22     34.38 o 
   2  -8   3       44.86       47.61      6.54 o 
   3  -8   3      681.88      680.03     20.06 o 
   4  -8   3      169.87      188.94     16.21 o 
   5  -8   3      345.76      309.37     27.79 o 
   6  -8   3      266.18      242.76     12.47 o 
   7  -8   3       80.29       83.38     14.14 o 
   8  -8   3       24.12       34.13     10.48 o 
   9  -8   3      431.72      357.18     26.33 o 
  10  -8   3      108.31      112.88     18.29 o 
  11  -8   3       25.72       61.20     15.36 o 
 -10  -7   3      250.65      269.89     27.79 o 
  -9  -7   3        9.21       14.14     10.24 o 
  -8  -7   3       40.42       50.47     12.92 o 
  -7  -7   3      198.41      201.87     21.46 o 
  -6  -7   3      272.12      262.82     22.43 o 
  -5  -7   3      261.56      245.51     20.97 o 
  -4  -7   3       13.53       10.48      7.07 o 
  -3  -7   3      515.88      490.30     25.36 o 
  -2  -7   3       20.97       21.46      7.07 o 
  -1  -7   3      951.98      929.65     22.00 o 
   0  -7   3      126.99      102.35      9.87 o 
   1  -7   3      244.50      259.90     16.34 o 
   2  -7   3      324.68      298.79     12.07 o 
   3  -7   3      208.11      183.55     18.04 o 
   4  -7   3       24.94       42.60      5.93 o 
   5  -7   3      938.48      957.95     24.19 o 
   6  -7   3       26.97       25.97      6.58 o 
   7  -7   3       72.58       41.45     10.00 o 
   8  -7   3      695.69      620.98     31.45 o 
   9  -7   3       81.45       76.80     14.38 o 
  10  -7   3      148.08      146.77     19.50 o 
  11  -7   3      466.03      520.28     32.91 o 
 -10  -6   3       19.45       10.48      9.51 o 
  -9  -6   3      145.91      113.86     18.29 o 
  -8  -6   3      218.97      254.05     23.41 o 
  -7  -6   3      258.42      209.92     20.72 o 
  -6  -6   3     2128.46     2124.05     65.10 o 
  -5  -6   3      485.26      483.96     26.33 o 
  -4  -6   3       13.16        8.53      5.85 o 
  -3  -6   3      207.33      191.63     16.58 o 
  -2  -6   3      644.63      654.34     16.23 o 
  -1  -6   3        2.56        4.77      2.63 o 
   0  -6   3      420.20      338.52     11.59 o 
   1  -6   3      175.43      186.51     12.92 o 
   2  -6   3        0.50        3.89      2.67 o 
   3  -6   3       32.34       16.37      3.70 o 
   4  -6   3     1041.51     1027.69     24.01 o 
   5  -6   3      303.31      305.76     12.32 o 
   6  -6   3      860.68      858.66     22.73 o 
   7  -6   3      243.16      246.98     18.29 o 
   8  -6   3      254.92      283.55     20.72 o 
   9  -6   3      732.87      734.59     35.35 o 
  10  -6   3      356.69      339.38     24.87 o 
  11  -6   3        0.03        0.98      7.56 o 
  12  -6   3       28.54       32.18     11.70 o 
 -11  -5   3        0.30        4.63      9.02 o 
 -10  -5   3      295.71      301.65     19.38 o 
  -9  -5   3        5.89       22.91      7.14 o 
  -8  -5   3       27.05       22.15      6.72 o 
  -7  -5   3       46.01       33.52      8.53 o 
  -6  -5   3     3973.06     3939.48     84.97 o 
  -5  -5   3     1697.42     1743.48     38.27 o 
  -4  -5   3     1481.48     1506.09     33.36 o 
  -3  -5   3        0.95        2.98      3.05 o 
  -2  -5   3       11.36       11.49      2.30 o 
  -1  -5   3      262.71      225.77      8.47 o 
   0  -5   3     1214.08     1283.56     25.84 o 
   1  -5   3       18.52       10.24      4.39 o 
   2  -5   3     1415.10     1323.02     31.21 o 
   3  -5   3      475.70      512.53     15.36 o 
   4  -5   3      624.88      640.94     17.29 o 
   5  -5   3     1650.41     1617.56     39.13 o 
   6  -5   3      231.40      253.13     18.77 o 
   7  -5   3      101.94       99.07      9.51 o 
   8  -5   3      461.24      417.15     23.89 o 
   9  -5   3       56.02       50.22     11.22 o 
  10  -5   3      298.06      285.25     23.41 o 
  11  -5   3     1601.24     1495.27     55.83 o 
  12  -5   3        9.89       19.75     10.48 o 
 -11  -4   3      246.25      263.05     26.33 o 
 -10  -4   3       33.73       27.31      7.83 o 
  -9  -4   3      354.50      346.98     29.50 o 
  -8  -4   3      625.28      633.71     22.84 o 
  -7  -4   3     1334.71     1362.58     34.37 o 
  -6  -4   3      266.56      261.00     19.63 o 
  -5  -4   3     1308.21     1335.56     31.69 o 
  -4  -4   3        0.09        4.27      3.10 o 
  -3  -4   3     5460.69     5406.05     84.69 o 
  -2  -4   3     1411.24     1467.35     29.47 o 
  -1  -4   3       57.66       71.93      5.81 o 
   0  -4   3      302.34      415.89      8.94 o 
   1  -4   3     3846.26     4162.52     89.48 o 
   2  -4   3      211.53      220.93      8.45 o 
   3  -4   3     5407.29     5314.45     79.03 o 
   4  -4   3      615.49      511.61     15.48 o 
   5  -4   3       12.15        6.13      2.84 o 
   6  -4   3     1005.96      993.74     45.35 o 
   7  -4   3      599.71      667.04     19.50 o 
   8  -4   3      202.90      228.46     11.61 o 
   9  -4   3       19.25       18.60      7.80 o 
  10  -4   3      907.68      851.46     25.50 o 
  11  -4   3        2.73        5.03      4.99 o 
  12  -4   3      635.01      667.79     35.35 o 
  13  -4   3       21.69       16.82     10.24 o 
 -11  -3   3       50.74       49.75     10.00 o 
 -10  -3   3      386.37      414.68     19.73 o 
  -9  -3   3      358.30      321.08     16.83 o 
  -8  -3   3      412.31      420.43     25.84 o 
  -7  -3   3        4.34        0.08      3.85 o 
  -6  -3   3      286.46      300.47     22.19 o 
  -5  -3   3      435.05      453.95     21.33 o 
  -4  -3   3      527.14      460.23     18.90 o 
  -3  -3   3     2718.91     3029.95     51.61 o 
  -2  -3   3     2820.69     3008.90     49.90 o 
  -1  -3   3      296.47      270.63      9.29 o 
   0  -3   3     2444.12     2585.87     36.96 o 
   1  -3   3      373.94      468.84     17.31 o 
   2  -3   3     3940.58     3792.15     57.24 o 
   3  -3   3     1126.76     1308.28     24.91 o 
   4  -3   3     7926.48     8146.85    115.99 o 
   5  -3   3     1301.77     1256.55     26.08 o 
   6  -3   3      172.13      169.81      6.08 o 
   7  -3   3      192.96      193.96      9.88 o 
   8  -3   3      650.11      618.15     19.12 o 
   9  -3   3      595.48      625.26     20.14 o 
  10  -3   3       17.31       23.33      5.90 o 
  11  -3   3      440.30      428.47     18.33 o 
  12  -3   3       11.41       12.48      6.10 o 
  13  -3   3      487.57      435.44     29.26 o 
 -11  -2   3       33.32       25.09      7.60 o 
 -10  -2   3       50.51       40.31      8.10 o 
  -9  -2   3      325.22      282.35     15.37 o 
  -8  -2   3      328.96      342.71     16.94 o 
  -7  -2   3      130.00      132.64     19.38 o 
  -6  -2   3      187.25      188.11     10.69 o 
  -5  -2   3      835.76      861.24     41.81 o 
  -4  -2   3        6.70        0.98      2.68 o 
  -3  -2   3        1.83       -2.84      4.88 o 
  -2  -2   3     2447.72     2665.55     44.27 o 
  -1  -2   3        2.66        9.35      2.24 o 
   0  -2   3     2107.04     2069.75     61.93 o 
   1  -2   3        6.94        2.44      2.19 o 
   2  -2   3       41.50       39.80      3.61 o 
   3  -2   3     3872.45     3727.89     85.58 o 
   4  -2   3      285.36      246.68      9.04 o 
   5  -2   3       15.97       39.22      4.65 o 
   6  -2   3     3991.64     4246.18     67.03 o 
   7  -2   3     1153.19     1134.29     25.92 o 
   8  -2   3      687.18      705.71     20.24 o 
   9  -2   3      442.73      426.11     16.18 o 
  10  -2   3      783.12      741.06     22.93 o 
  11  -2   3       27.46       33.42      6.84 o 
  12  -2   3       56.69       55.56      8.94 o 
  13  -2   3        4.79       13.17      9.51 o 
 -12  -1   3      114.29      122.88     20.72 o 
 -11  -1   3      146.10      143.36     20.97 o 
 -10  -1   3       77.43       85.70     12.92 o 
  -9  -1   3        0.71        1.40      4.39 o 
  -8  -1   3      735.83      692.79     24.75 o 
  -7  -1   3      155.66      142.71     10.28 o 
  -6  -1   3      118.23      107.13     13.65 o 
  -5  -1   3     1483.74     1514.77     31.48 o 
  -4  -1   3       29.00       58.24      5.79 o 
  -3  -1   3      125.86      150.79      7.29 o 
  -2  -1   3      116.12       89.28      5.48 o 
  -1  -1   3     2058.68     2040.60     33.48 o 
   0  -1   3     1392.57     1532.75     39.50 o 
   2  -1   3      354.11      357.14      9.51 o 
   3  -1   3      683.26      694.96     15.08 o 
   4  -1   3      341.41      264.76      8.96 o 
   5  -1   3       71.55       53.52      8.41 o 
   6  -1   3        9.05        2.62      2.32 o 
   7  -1   3     1035.65      955.52     39.74 o 
   8  -1   3      883.51      927.52     23.62 o 
   9  -1   3      688.96      737.42     21.63 o 
  10  -1   3      885.07      928.25     25.85 o 
  11  -1   3       90.43       99.23     14.63 o 
  12  -1   3       26.13       30.48     10.48 o 
  13  -1   3      143.77      133.36     18.77 o 
 -12   0   3      128.93      112.40     19.75 o 
 -11   0   3       75.68       65.83     14.87 o 
 -10   0   3       60.62       80.46     15.36 o 
  -9   0   3      329.16      315.49     23.16 o 
  -8   0   3       27.18       25.36      8.53 o 
  -7   0   3      254.10      267.46     19.26 o 
  -6   0   3      895.66      893.08     67.29 o 
  -5   0   3        1.94        2.38      2.11 o 
  -4   0   3       56.67       32.85      3.89 o 
  -3   0   3      686.99      676.71     15.96 o 
  -2   0   3      346.24      344.08     10.00 o 
  -1   0   3      799.37      834.31     24.62 o 
   0   0   3     5956.59     6019.35    124.59 o 
   1   0   3      267.47      275.01     10.24 o 
   2   0   3      776.76      754.34     20.72 o 
   3   0   3      225.74      277.94     11.70 o 
   4   0   3       24.37       20.72      4.39 o 
   5   0   3       61.19       60.46      7.31 o 
   6   0   3     1528.51     1351.91     38.52 o 
   7   0   3       39.90       51.93      8.29 o 
   8   0   3        7.71        5.85      4.63 o 
   9   0   3     2743.30     2763.06     71.92 o 
  10   0   3       74.24       69.49     11.95 o 
  11   0   3        0.73        4.14      6.34 o 
  12   0   3      268.90      304.03     24.38 o 
  13   0   3        0.97       -0.49      8.05 o 
 -12   1   3        3.17       10.97     11.22 o 
 -11   1   3       47.14       66.07     14.87 o 
 -10   1   3       20.37        7.07      8.05 o 
  -9   1   3      704.10      689.73     34.62 o 
  -8   1   3      433.41      484.54     22.92 o 
  -7   1   3       27.93       33.82      5.67 o 
  -6   1   3       92.16       91.85      5.53 o 
  -5   1   3      444.64      418.95     10.20 o 
  -4   1   3       85.24       99.95      4.76 o 
  -3   1   3      427.14      452.79      9.40 o 
  -2   1   3     4453.27     4559.42     73.63 o 
  -1   1   3       88.19       91.25      3.81 o 
   0   1   3       14.43       12.91      4.51 o 
   2   1   3     1199.37     1234.88     29.50 o 
   3   1   3      465.48      424.71     14.87 o 
   4   1   3     2351.74     2266.67     52.42 o 
   5   1   3      300.84      298.91     14.63 o 
   6   1   3        0.19        4.14      3.66 o 
   7   1   3      752.11      704.36     26.82 o 
   8   1   3      487.33      437.39     21.70 o 
   9   1   3      219.58      226.98     16.82 o 
  10   1   3      137.19      124.34     15.12 o 
  11   1   3       78.68       62.90     11.95 o 
  12   1   3       18.61       32.91     10.48 o 
  13   1   3      406.15      427.15     29.26 o 
 -12   2   3        4.37       11.95     10.73 o 
 -11   2   3        4.54        8.05      8.53 o 
 -10   2   3      310.41      283.79     24.62 o 
  -9   2   3       35.84       26.09      9.51 o 
  -8   2   3      140.17      160.93     10.54 o 
  -7   2   3      497.09      523.01     33.17 o 
  -6   2   3      357.95      341.27      9.80 o 
  -5   2   3      728.23      817.00     15.47 o 
  -4   2   3      772.04      769.53     14.04 o 
  -3   2   3      302.73      295.58      7.18 o 
  -2   2   3      626.06      642.58     10.84 o 
  -1   2   3        3.87        1.92      0.91 o 
   0   2   3     2962.80     2965.26     42.90 o 
   1   2   3    11229.24    11583.03    216.01 o 
   2   2   3      915.07      850.64     22.19 o 
   3   2   3     1483.20     1414.32     34.62 o 
   4   2   3      737.93      812.85     24.62 o 
   5   2   3        1.80        6.34      3.66 o 
   6   2   3      608.41      538.81     21.70 o 
   7   2   3       87.20       83.38     10.73 o 
   8   2   3      504.23      487.61     23.65 o 
   9   2   3      962.19      951.82     36.57 o 
  10   2   3      249.18      233.08     19.50 o 
  11   2   3       47.11       41.69     10.97 o 
  12   2   3        0.81       17.07      9.02 o 
  13   2   3        0.15       -1.22      8.29 o 
 -11   3   3       17.50        8.78      9.02 o 
 -10   3   3      133.99      139.46     19.26 o 
  -9   3   3        6.90        2.44      6.83 o 
  -8   3   3      380.23      372.37     18.41 o 
  -7   3   3       28.98       29.06      5.77 o 
  -6   3   3       68.56       62.77      6.94 o 
  -5   3   3      766.34      734.47     14.39 o 
  -4   3   3      181.14      205.30      6.26 o 
  -3   3   3      372.85      449.43     16.23 o 
  -2   3   3     1997.02     2068.70     50.96 o 
  -1   3   3     1958.57     1979.71     48.76 o 
   0   3   3     8177.60     8226.07    112.54 o 
   1   3   3     1551.95     1655.28     26.94 o 
   2   3   3     1263.23     1299.66     23.08 o 
   3   3   3     3343.95     3326.50     70.70 o 
   4   3   3     2882.32     2615.56     59.98 o 
   5   3   3      974.68      947.43     29.74 o 
   6   3   3        0.82       -1.22      2.93 o 
   7   3   3      424.23      403.26     20.48 o 
   8   3   3        2.02        3.41      4.63 o 
   9   3   3      181.45      176.27     17.07 o 
  10   3   3        8.96       13.17      7.07 o 
  11   3   3       49.82       37.79     10.73 o 
  12   3   3       27.81       37.55     11.95 o 
  13   3   3      235.15      215.28     24.38 o 
 -11   4   3     1185.60     1298.27     53.88 o 
 -10   4   3      436.69      433.73     28.77 o 
  -9   4   3      316.45      322.66     35.96 o 
  -8   4   3       14.58       18.46      5.59 o 
  -7   4   3       17.55       16.17     12.56 o 
  -6   4   3     1001.01     1029.68     26.24 o 
  -5   4   3     1972.02     1984.52     48.76 o 
  -4   4   3      610.89      560.90     10.79 o 
  -3   4   3        2.70       13.41      4.88 o 
  -2   4   3      356.61      461.28     19.99 o 
  -1   4   3      348.12      279.16     14.63 o 
   0   4   3      111.87      138.91      7.44 o 
   1   4   3        0.69        2.00      1.70 o 
   2   4   3     7705.81     7632.51    107.14 o 
   3   4   3       81.55      119.67      6.83 o 
   4   4   3      244.51      235.52     12.92 o 
   5   4   3       73.99       56.08      8.29 o 
   6   4   3        3.92        3.66      3.90 o 
   7   4   3       70.54       64.37     10.73 o 
   8   4   3      321.46      248.93     17.80 o 
   9   4   3       74.64       86.55     13.41 o 
  10   4   3      793.03      816.02     36.81 o 
  11   4   3      569.74      563.19     31.69 o 
  12   4   3        5.00        1.95      8.78 o 
  13   4   3       43.00       29.01     12.92 o 
 -10   5   3       18.43       17.98      6.97 o 
  -9   5   3     1341.70     1377.81     35.66 o 
  -8   5   3      175.70      172.81     12.67 o 
  -7   5   3      198.74      226.47     12.97 o 
  -6   5   3      107.65      123.19     10.08 o 
  -5   5   3      997.32     1042.53     31.69 o 
  -4   5   3     1068.95     1094.30     27.67 o 
  -3   5   3     2420.70     2332.26     61.68 o 
  -2   5   3      340.44      424.47     20.48 o 
  -1   5   3     1950.54     1983.43     31.60 o 
   0   5   3      372.99      518.04     12.49 o 
   1   5   3     3547.79     3590.31     55.10 o 
   2   5   3        9.40        6.86      2.52 o 
   3   5   3      641.14      580.98     15.22 o 
   4   5   3        5.17        3.30      2.63 o 
   5   5   3       51.49       48.51      5.77 o 
   6   5   3     3431.77     3659.79     86.80 o 
   7   5   3       28.33       27.55      7.80 o 
   8   5   3      249.50      262.09     19.02 o 
   9   5   3      205.10      192.85     18.53 o 
  10   5   3        2.77       -7.56      5.12 o 
  11   5   3        4.07        4.14      7.31 o 
  12   5   3     1357.95     1364.83     54.86 o 
  13   5   3       15.09       26.09     12.92 o 
 -10   6   3      861.82      885.02     40.72 o 
  -9   6   3       94.45       98.12     17.92 o 
  -8   6   3      527.77      509.30     20.17 o 
  -7   6   3      147.02      166.18     12.41 o 
  -6   6   3      855.97      898.88     25.85 o 
  -5   6   3     1543.30     1556.10     35.51 o 
  -4   6   3      938.21     1043.74     37.79 o 
  -3   6   3       26.68       32.43      7.80 o 
  -2   6   3     1821.21     1787.11     52.17 o 
  -1   6   3     1250.02     1143.80     21.42 o 
   0   6   3      574.28      750.54     24.99 o 
   1   6   3       92.23      151.68      7.66 o 
   2   6   3     2070.57     1986.32     65.10 o 
   3   6   3        3.90        1.95      2.63 o 
   4   6   3      689.23      672.57     18.00 o 
   5   6   3      144.27      128.52     18.53 o 
   6   6   3      273.26      223.08     16.09 o 
   7   6   3       33.36       32.91      8.29 o 
   8   6   3       84.19      124.10     15.60 o 
   9   6   3      343.33      361.32     23.89 o 
  10   6   3       89.15      118.49     17.31 o 
  11   6   3      444.48      472.50     30.23 o 
  12   6   3       24.91       21.94     10.97 o 
 -10   7   3      369.99      315.24     26.33 o 
  -9   7   3      165.77      128.73     18.29 o 
  -8   7   3      923.84      971.33     41.69 o 
  -7   7   3     1483.94     1456.38     36.80 o 
  -6   7   3       68.25       80.21      9.38 o 
  -5   7   3        5.30        4.42      4.30 o 
  -4   7   3      321.30      315.49     20.48 o 
  -3   7   3     1349.96     1263.65     43.89 o 
  -2   7   3      165.16      176.76     16.09 o 
  -1   7   3     1465.91     1481.46     27.50 o 
   0   7   3      724.54      679.08     18.77 o 
   1   7   3       31.32       24.14      4.75 o 
   2   7   3      575.83      576.33     16.55 o 
   3   7   3       83.58       71.30      6.94 o 
   4   7   3       72.24       68.13      7.04 o 
   5   7   3      640.86      633.30     18.79 o 
   6   7   3      251.34      278.67     18.29 o 
   7   7   3      175.83      161.16     16.58 o 
   8   7   3      956.73      919.70     25.80 o 
   9   7   3      282.71      320.85     23.16 o 
  10   7   3      167.22      163.59     19.99 o 
  11   7   3      139.25      176.52     21.94 o 
  12   7   3       92.41       97.04     17.55 o 
 -10   8   3       29.14       50.96     13.90 o 
  -9   8   3      128.12      148.72     20.24 o 
  -8   8   3      625.60      613.42     34.38 o 
  -7   8   3      111.23      102.40     16.58 o 
  -6   8   3      184.91      184.32     19.99 o 
  -5   8   3      551.23      578.55     30.72 o 
  -4   8   3       12.44       10.24      7.80 o 
  -3   8   3      218.84      211.87     18.77 o 
  -2   8   3      174.87      187.98     17.55 o 
  -1   8   3     4254.98     4233.46    104.11 o 
   0   8   3      152.98      177.68      9.11 o 
   1   8   3       41.53       39.59      5.39 o 
   2   8   3       71.47       76.51      9.75 o 
   3   8   3     1267.22     1202.66     61.07 o 
   4   8   3     1992.42     1845.10     37.66 o 
   5   8   3       50.66       48.49     13.04 o 
   6   8   3      138.83      109.96     14.14 o 
   7   8   3       15.76       32.18      9.02 o 
   8   8   3      284.39      236.74     20.97 o 
   9   8   3       44.71       51.69     12.19 o 
  10   8   3      488.57      482.74     30.72 o 
  11   8   3      330.40      293.06     27.79 o 
  -9   9   3      170.07      244.78     25.60 o 
  -8   9   3        0.84        2.19      9.75 o 
  -7   9   3      331.43      385.70     27.31 o 
  -6   9   3      573.18      641.46     34.86 o 
  -5   9   3       38.94       58.51     12.92 o 
  -4   9   3      623.63      635.12     32.67 o 
  -3   9   3       14.07        9.75      8.05 o 
  -2   9   3      556.33      577.82     30.48 o 
  -1   9   3      700.57      691.19     32.43 o 
   0   9   3     1048.06     1080.07     41.45 o 
   1   9   3        3.19        9.86      4.04 o 
   2   9   3      658.73      681.42     20.09 o 
   3   9   3      811.26      779.66     36.08 o 
   4   9   3        1.87       -1.38      3.61 o 
   5   9   3      969.42      909.12     25.43 o 
   6   9   3      428.41      473.96     26.09 o 
   7   9   3        1.56        1.22      6.10 o 
   8   9   3      599.11      550.76     30.96 o 
   9   9   3      449.35      409.35     28.28 o 
  10   9   3       46.98       36.08     12.19 o 
  11   9   3       62.29      105.08     18.53 o 
  -8  10   3      233.59      253.80     27.06 o 
  -7  10   3       47.67       71.68     16.09 o 
  -6  10   3       15.10        5.85      8.78 o 
  -5  10   3      376.49      339.38     26.09 o 
  -4  10   3       42.79       52.66     12.92 o 
  -3  10   3      435.03      491.27     29.74 o 
  -2  10   3      399.90      362.05     24.87 o 
  -1  10   3       73.99       69.00     13.17 o 
   0  10   3      200.69      183.59     19.02 o 
   1  10   3      472.74      446.65     26.33 o 
   2  10   3        1.30        0.12      3.62 o 
   3  10   3      105.65      110.85      9.98 o 
   4  10   3      705.59      679.61     27.55 o 
   5  10   3       61.74       77.69      9.09 o 
   6  10   3      222.76      206.99     19.99 o 
   7  10   3      193.58      214.31     21.46 o 
   8  10   3      727.45      641.70     34.62 o 
   9  10   3      123.92      103.86     17.55 o 
  10  10   3       27.01       32.67     12.68 o 
  -7  11   3       16.83        5.61     10.48 o 
  -6  11   3      100.08       84.11     17.07 o 
  -5  11   3      138.56      126.05     19.75 o 
  -4  11   3      552.02      556.61     33.65 o 
  -3  11   3       45.48       46.57     12.43 o 
  -2  11   3        0.15        6.10      7.80 o 
  -1  11   3      544.27      482.25     29.50 o 
   0  11   3      219.27      216.99     21.70 o 
   1  11   3      744.74      738.00     35.60 o 
   2  11   3      881.35      882.83     38.77 o 
   3  11   3       83.27       89.00      9.71 o 
   4  11   3      124.86      117.29     11.03 o 
   5  11   3       75.68       69.12      9.27 o 
   6  11   3        3.54        0.00      6.83 o 
   7  11   3       13.61       -1.22      7.56 o 
   8  11   3      714.87      774.82     39.50 o 
   9  11   3       24.39       19.75     10.97 o 
  -6  12   3       56.31       81.19     18.04 o 
  -5  12   3       28.62       29.99     13.17 o 
  -4  12   3       18.66       22.67     11.46 o 
  -3  12   3      171.71      181.88     22.67 o 
  -2  12   3      155.61      160.91     21.21 o 
  -1  12   3      198.36      212.11     22.67 o 
   0  12   3       45.80       27.31     10.24 o 
   1  12   3      282.93      247.46     23.16 o 
   2  12   3        4.76       -2.44      7.80 o 
   3  12   3      883.10      877.71     40.23 o 
   4  12   3      704.67      703.82     24.29 o 
   5  12   3       92.43       70.70     13.90 o 
   6  12   3       61.15       51.93     12.68 o 
   7  12   3      264.97      244.05     24.38 o 
  -4  13   3       80.25      112.64     20.48 o 
  -3  13   3        4.28        8.53     10.00 o 
  -2  13   3       56.76       93.87     18.04 o 
  -1  13   3      147.15      166.28     22.43 o 
   0  13   3        1.64       -4.14      8.05 o 
   1  13   3      125.20      130.19     19.75 o 
   2  13   3      155.34      154.33     20.24 o 
   3  13   3      542.67      587.57     33.89 o 
   4  13   3       58.00       78.02     15.85 o 
   6  13   3       22.52       24.38     11.22 o 
  -1  14   3      227.92      243.08     26.82 o 
   0  14   3        0.40        0.24      9.75 o 
   1  14   3       72.80       78.99     17.07 o 
   2  14   3      111.59       85.58     17.55 o 
   3  14   3       97.42      131.66     20.24 o 
   1 -13   4       70.24       95.82     17.55 o 
  -3 -12   4      338.74      301.83     27.31 o 
  -2 -12   4       11.34       19.99     10.73 o 
  -1 -12   4      361.14      393.75     28.04 o 
   0 -12   4      127.44      167.50     20.97 o 
   1 -12   4       37.98       59.49     13.65 o 
   2 -12   4        0.76        3.66      7.56 o 
   3 -12   4       38.70       42.71      8.18 o 
   4 -12   4      348.10      386.68     27.79 o 
   5 -12   4      501.98      584.65     34.62 o 
  -5 -11   4      108.92      115.56     19.50 o 
  -4 -11   4        0.59       -5.85      7.07 o 
  -3 -11   4       30.37       38.77     11.95 o 
  -2 -11   4      321.14      357.66     26.33 o 
  -1 -11   4      573.08      561.98     31.94 o 
   0 -11   4       67.46       60.71     12.92 o 
   1 -11   4       98.61      118.00     17.07 o 
   2 -11   4        0.23        3.78      4.47 o 
   3 -11   4      948.66      961.67     28.34 o 
   4 -11   4        1.17        4.43      5.03 o 
   5 -11   4       18.30       11.95      9.02 o 
   6 -11   4      356.89      357.91     26.57 o 
   7 -11   4       55.18       65.58     15.36 o 
  -6 -10   4      311.42      375.95     30.96 o 
  -5 -10   4        3.62       13.65      9.51 o 
  -4 -10   4       14.27       14.87      9.26 o 
  -3 -10   4      129.27      105.81     17.07 o 
  -2 -10   4      421.13      406.91     26.57 o 
  -1 -10   4      247.53      263.31     22.67 o 
   0 -10   4       69.76       69.49     12.92 o 
   1 -10   4      227.36      218.69     20.24 o 
   2 -10   4      289.86      286.88     14.38 o 
   3 -10   4      177.76      173.16     12.49 o 
   4 -10   4      221.51      187.57     12.87 o 
   5 -10   4      391.31      384.66     17.18 o 
   6 -10   4       89.92       92.16     15.36 o 
   7 -10   4       82.70       78.26     15.85 o 
   8 -10   4      354.75      338.65     26.33 o 
   9 -10   4       37.69       74.36     16.82 o 
  -8  -9   4      143.84      210.65     26.33 o 
  -7  -9   4        0.92       -1.46      8.05 o 
  -6  -9   4      130.14      109.96     17.80 o 
  -5  -9   4        9.96        4.14      7.31 o 
  -4  -9   4        7.15        4.63      7.07 o 
  -3  -9   4       62.96       86.31     14.63 o 
  -2  -9   4       17.27        9.26      6.83 o 
  -1  -9   4        3.05        3.90      6.10 o 
   0  -9   4      910.40      963.77     38.52 o 
   1  -9   4      220.10      212.60     18.77 o 
   2  -9   4     1296.43     1249.83     38.64 o 
   3  -9   4       52.87       46.45      7.06 o 
   4  -9   4      431.47      440.90     17.22 o 
   5  -9   4        4.19       -4.14      3.70 o 
   6  -9   4      362.88      381.18     16.63 o 
   7  -9   4      155.73      193.34     20.72 o 
   8  -9   4       19.98       22.43     10.00 o 
   9  -9   4      253.01      248.68     25.11 o 
  10  -9   4      120.00      149.70     21.70 o 
  -8  -8   4      503.35      447.39     31.45 o 
  -7  -8   4      376.41      393.50     28.53 o 
  -6  -8   4       25.33       33.65     11.95 o 
  -5  -8   4      111.37      118.73     17.55 o 
  -4  -8   4      288.46      316.22     23.16 o 
  -3  -8   4       15.10       11.70      7.07 o 
  -2  -8   4      613.66      600.50     29.99 o 
  -1  -8   4       14.53       17.80      7.31 o 
   0  -8   4      259.44      231.52     10.95 o 
   1  -8   4     1068.23     1059.34     38.52 o 
   2  -8   4      399.30      408.21     15.32 o 
   3  -8   4      438.40      430.58     23.65 o 
   4  -8   4      472.93      434.01     16.37 o 
   5  -8   4       59.54       64.62      7.84 o 
   6  -8   4       16.10       25.37      5.73 o 
   7  -8   4       99.15      108.53     10.97 o 
   8  -8   4     1085.53     1063.97     44.86 o 
   9  -8   4       39.24       33.65     10.97 o 
  10  -8   4        2.25       -4.39      6.83 o 
  -9  -7   4      619.17      599.28     36.08 o 
  -8  -7   4     1087.21     1011.56     46.08 o 
  -7  -7   4      193.52      177.98     20.72 o 
  -6  -7   4        8.39       18.77      9.26 o 
  -5  -7   4        0.51        0.98      5.61 o 
  -4  -7   4       51.22       55.10     11.70 o 
  -3  -7   4      372.49      367.17     23.16 o 
  -2  -7   4       45.59       49.74      9.75 o 
  -1  -7   4      321.62      320.36     19.75 o 
   0  -7   4      484.30      462.79     14.93 o 
   1  -7   4      244.10      267.46     17.31 o 
   2  -7   4      672.37      609.58     18.00 o 
   3  -7   4     1195.01     1087.77     26.03 o 
   4  -7   4     1273.26     1223.48     28.61 o 
   5  -7   4        2.05        7.85      4.14 o 
   6  -7   4       99.57      117.37      9.64 o 
   7  -7   4      167.75      157.76     11.39 o 
   8  -7   4      483.24      428.25     17.52 o 
   9  -7   4      487.43      434.71     27.79 o 
  10  -7   4        0.23       -6.34      6.58 o 
  11  -7   4        5.18       10.00      9.26 o 
 -10  -6   4       22.77        6.34      9.26 o 
  -9  -6   4       91.01       71.91     10.94 o 
  -8  -6   4       20.31       10.28      6.03 o 
  -7  -6   4      316.21      312.64     16.81 o 
  -6  -6   4       83.66       80.46     11.46 o 
  -5  -6   4     1006.38     1009.46     28.53 o 
  -4  -6   4      123.16      104.18      9.73 o 
  -3  -6   4        5.17        6.19      3.68 o 
  -2  -6   4      756.26      653.89     28.77 o 
  -1  -6   4      779.33      825.02     19.26 o 
   0  -6   4      552.90      564.76     15.70 o 
   1  -6   4     2635.12     2732.83     68.75 o 
   2  -6   4      103.81       68.84      6.52 o 
   3  -6   4     1073.08     1048.20     24.48 o 
   4  -6   4      184.24      179.09     11.09 o 
   5  -6   4      889.81      904.16     23.15 o 
   6  -6   4      115.37      120.67      9.37 o 
   7  -6   4       88.19       85.55      8.64 o 
   8  -6   4      112.37       89.56      9.37 o 
   9  -6   4        9.02       10.74      5.97 o 
  10  -6   4      804.95      764.97     25.28 o 
  11  -6   4       13.71        0.49      7.56 o 
  12  -6   4        6.80       20.48     11.22 o 
 -10  -5   4      418.91      361.81     22.06 o 
  -9  -5   4      401.19      375.72     19.44 o 
  -8  -5   4       28.19       26.42      9.39 o 
  -7  -5   4     1146.66     1046.18     38.28 o 
  -6  -5   4     1128.09     1109.75     30.59 o 
  -5  -5   4       26.00       18.22     10.12 o 
  -4  -5   4     1268.51     1242.33     35.72 o 
  -3  -5   4      191.04      172.35     10.28 o 
  -2  -5   4      116.53       91.25     19.87 o 
  -1  -5   4       44.89       41.80      3.42 o 
   0  -5   4     1144.48     1186.18     24.05 o 
   1  -5   4     1149.92     1083.58     23.11 o 
   2  -5   4      867.45      870.21     20.23 o 
   3  -5   4      925.01      915.13     21.55 o 
   4  -5   4      486.81      498.54     15.34 o 
   5  -5   4      155.92      140.44     22.31 o 
   6  -5   4       37.95       34.81      5.60 o 
   7  -5   4       60.71       64.69      7.49 o 
   8  -5   4       13.52        8.05      4.48 o 
   9  -5   4      162.33      151.33     21.58 o 
  10  -5   4        0.54        4.34      4.82 o 
  11  -5   4      370.93      398.19     24.01 o 
  12  -5   4      579.34      564.17     33.65 o 
 -10  -4   4      190.72      200.15     16.45 o 
  -9  -4   4      176.00      185.57     15.08 o 
  -8  -4   4      110.57       95.56     10.82 o 
  -7  -4   4      744.55      732.30     28.65 o 
  -6  -4   4      141.87      117.22     10.72 o 
  -5  -4   4        0.56        0.06      3.57 o 
  -4  -4   4      910.52      929.27     24.57 o 
  -3  -4   4      278.26      268.38     11.72 o 
  -2  -4   4     1593.03     1574.98     31.89 o 
  -1  -4   4      525.78      685.89     12.73 o 
   0  -4   4     1899.79     2144.61     29.57 o 
   1  -4   4     3219.73     3256.62     41.53 o 
   2  -4   4     1567.62     1577.19     29.47 o 
   3  -4   4      448.09      513.30     14.56 o 
   4  -4   4     2543.62     2649.98     45.76 o 
   5  -4   4       68.86       67.32      8.05 o 
   6  -4   4        0.91        2.79      2.69 o 
   7  -4   4      307.95      298.05     30.11 o 
   8  -4   4       16.28       13.54      4.74 o 
   9  -4   4      316.85      280.44     13.84 o 
  10  -4   4      252.72      265.79     15.85 o 
  11  -4   4      133.00      146.59     12.60 o 
  12  -4   4        1.51        0.68      5.27 o 
  13  -4   4      455.73      536.38     33.89 o 
 -11  -3   4       54.54       54.74     10.08 o 
 -10  -3   4      356.96      373.16     19.40 o 
  -9  -3   4        3.32        0.19      4.89 o 
  -8  -3   4        2.59        1.85      4.55 o 
  -7  -3   4      218.05      245.74     14.01 o 
  -6  -3   4        9.94        3.96      4.03 o 
  -5  -3   4     1232.37     1315.00     30.84 o 
  -4  -3   4      773.88      722.74     20.33 o 
  -3  -3   4      708.97      733.37     19.73 o 
  -2  -3   4        3.21        1.41      4.14 o 
  -1  -3   4      365.24      449.69     15.73 o 
   0  -3   4      188.18      201.12      5.89 o 
   1  -3   4     2349.97     2333.21     44.31 o 
   2  -3   4      241.23      338.97     10.48 o 
   3  -3   4      495.05      499.26     13.79 o 
   4  -3   4      142.36      119.04      7.44 o 
   5  -3   4      122.75      109.54      7.58 o 
   6  -3   4      981.86     1006.25     23.95 o 
   7  -3   4      140.87      160.63     10.08 o 
   8  -3   4       39.02       34.14      5.86 o 
   9  -3   4      109.53      106.68      9.74 o 
  10  -3   4      186.73      187.36     12.80 o 
  11  -3   4      234.75      243.28     14.97 o 
  12  -3   4      155.85      176.63     26.82 o 
 -11  -2   4        9.80        7.31      9.75 o 
 -10  -2   4      111.09      110.43     18.53 o 
  -9  -2   4      292.28      286.41     24.50 o 
  -8  -2   4      184.38      186.36     14.99 o 
  -7  -2   4       75.55       66.91      8.23 o 
  -6  -2   4     1170.86     1184.17     29.23 o 
  -5  -2   4        3.79        3.08      3.41 o 
  -4  -2   4       34.74       30.17     11.22 o 
  -3  -2   4       18.60       26.62      4.88 o 
  -2  -2   4     2385.55     2456.14     42.56 o 
  -1  -2   4       14.42        9.97      3.17 o 
   0  -2   4      718.34      886.00     18.35 o 
   1  -2   4       80.26       66.15      4.27 o 
   2  -2   4      532.40      542.01     13.24 o 
   3  -2   4        0.43        1.53      1.76 o 
   4  -2   4       49.05      109.58      6.81 o 
   5  -2   4        0.06       -0.68      2.15 o 
   6  -2   4      274.25      278.84     11.29 o 
   7  -2   4     1503.08     1561.91     32.64 o 
   8  -2   4       49.99       55.35      6.77 o 
   9  -2   4      273.22      295.72     27.67 o 
  10  -2   4     1734.50     1815.04     40.31 o 
  11  -2   4       29.64       17.37      5.83 o 
  12  -2   4       27.25       41.20     11.46 o 
  13  -2   4       35.20       50.47     13.41 o 
 -11  -1   4      148.11      172.62     22.92 o 
 -10  -1   4       49.21       55.59     13.17 o 
  -9  -1   4       74.19       69.41     13.53 o 
  -8  -1   4       67.07       60.39      9.14 o 
  -7  -1   4     1032.66     1032.65     33.04 o 
  -6  -1   4       55.38       54.48      6.70 o 
  -5  -1   4      788.78      877.49     31.21 o 
  -4  -1   4      356.32      291.37     11.39 o 
  -3  -1   4     2335.25     2400.66     42.18 o 
  -2  -1   4      114.57       77.68      8.05 o 
  -1  -1   4      489.67      485.32     12.65 o 
   0  -1   4     1353.70     1431.93     25.59 o 
   1  -1   4      839.40      906.44     17.57 o 
   2  -1   4       20.54       32.91      5.36 o 
   3  -1   4        0.39       -0.73      2.44 o 
   4  -1   4      479.01      461.76     42.54 o 
   5  -1   4        2.85        5.43      4.39 o 
   6  -1   4      260.56      221.88      9.83 o 
   7  -1   4       50.45       53.63     14.14 o 
   8  -1   4       92.77       95.27      8.66 o 
   9  -1   4      779.53      737.03     30.72 o 
  10  -1   4       12.53       20.24      7.56 o 
  11  -1   4       42.13       60.22     11.70 o 
  12  -1   4       45.14       50.71     12.19 o 
  13  -1   4       12.28        8.53      8.78 o 
 -11   0   4        6.18        6.34      9.26 o 
 -10   0   4        3.83        1.95      7.56 o 
  -9   0   4      564.22      523.94     31.21 o 
  -8   0   4      120.35      148.94     11.19 o 
  -7   0   4       11.22       10.73      6.83 o 
  -6   0   4     1204.94     1285.11     45.10 o 
  -5   0   4      100.01      100.80      6.47 o 
  -4   0   4      102.67      151.16     10.97 o 
  -3   0   4      793.58      830.32     21.53 o 
  -2   0   4       97.09       86.21      5.56 o 
  -1   0   4      193.58      208.98      7.02 o 
   0   0   4     3670.39     3487.73     52.78 o 
   1   0   4      389.27      379.85     13.65 o 
   2   0   4        7.30        1.46      2.19 o 
   3   0   4       72.89       63.88      6.58 o 
   4   0   4      421.13      521.02     19.26 o 
   5   0   4        0.22       -2.68      2.44 o 
   6   0   4      300.30      254.05     14.38 o 
   7   0   4     1877.93     1794.91     49.74 o 
   8   0   4        1.03        3.66      4.14 o 
   9   0   4      127.75      109.23     13.17 o 
  10   0   4      203.74      170.91     16.82 o 
  11   0   4       88.59       95.82     14.87 o 
  12   0   4       84.77       91.43     15.60 o 
  13   0   4      224.13      261.12     24.87 o 
 -11   1   4      227.89      212.60     24.38 o 
 -10   1   4      187.76      177.25     21.70 o 
  -9   1   4      143.32      152.38     19.75 o 
  -8   1   4       56.76       52.17     11.70 o 
  -7   1   4      102.10       82.59      7.97 o 
  -6   1   4      602.90      611.16     13.85 o 
  -5   1   4       15.11       25.94      3.41 o 
  -4   1   4      347.75      342.63     13.60 o 
  -3   1   4      422.80      443.24      9.80 o 
  -2   1   4      578.18      517.68     10.18 o 
  -1   1   4      316.90      286.73      6.81 o 
   0   1   4      223.13      230.67      7.56 o 
   2   1   4       55.79       35.35      4.63 o 
   3   1   4        7.25       12.68      3.66 o 
   4   1   4      164.02      200.17     11.22 o 
   5   1   4     2185.45     2200.85     54.13 o 
   6   1   4      635.81      614.15     23.89 o 
   7   1   4        1.14        2.93      3.90 o 
   8   1   4      647.77      614.64     26.33 o 
   9   1   4      333.22      352.79     20.97 o 
  10   1   4      175.29      220.89     19.02 o 
  11   1   4       17.04        8.05      7.56 o 
  12   1   4        0.14        6.10      7.56 o 
  13   1   4       45.22       69.49     15.36 o 
 -11   2   4       25.77        9.51     10.00 o 
 -10   2   4        3.63       17.07      9.51 o 
  -9   2   4      643.71      552.47     31.69 o 
  -8   2   4       34.94       25.60      9.51 o 
  -7   2   4      151.20      150.62     10.00 o 
  -6   2   4      766.52      760.52     15.92 o 
  -5   2   4      746.51      728.12     20.83 o 
  -4   2   4     1709.33     1916.38     27.82 o 
  -3   2   4      340.07      472.17     10.00 o 
  -2   2   4       63.53       96.85      8.12 o 
  -1   2   4     1007.40     1058.34     29.01 o 
   0   2   4     3687.54     3770.84     54.49 o 
   1   2   4     1168.46     1261.21     29.01 o 
   2   2   4      169.01      165.54      8.53 o 
   3   2   4      127.44       73.14      6.58 o 
   4   2   4        5.60       17.07      4.39 o 
   5   2   4        0.53        2.68      3.17 o 
   6   2   4        5.81        9.51      4.39 o 
   7   2   4      618.50      678.51     26.82 o 
   8   2   4      224.02      244.78     16.58 o 
   9   2   4      611.18      644.87     29.50 o 
  10   2   4        4.25       -1.71      4.88 o 
  11   2   4      226.41      227.47     20.97 o 
  12   2   4       92.08       72.65     13.65 o 
  13   2   4      541.64      555.64     33.65 o 
 -11   3   4      561.34      657.30     38.28 o 
 -10   3   4        4.83        3.90      8.29 o 
  -9   3   4      598.98      592.21     33.16 o 
  -8   3   4       58.13       57.78     12.43 o 
  -7   3   4      471.18      479.54     33.28 o 
  -6   3   4       42.87       35.01      5.86 o 
  -5   3   4        2.24        0.72      3.09 o 
  -4   3   4      164.10      140.36      6.59 o 
  -3   3   4      452.47      477.15      9.55 o 
  -2   3   4       36.74       22.19      5.36 o 
  -1   3   4      361.06      321.83     15.36 o 
   0   3   4      836.06      919.24     16.79 o 
   1   3   4        7.52        5.40      1.80 o 
   2   3   4      624.93      581.89     13.63 o 
   3   3   4      871.28      867.47     25.11 o 
   4   3   4     1285.78     1215.38     33.65 o 
   5   3   4      648.75      515.65     20.48 o 
   6   3   4       26.32       22.19      6.10 o 
   7   3   4       53.09       94.35     11.46 o 
   8   3   4      540.39      528.09     25.11 o 
   9   3   4      249.32      213.82     18.29 o 
  10   3   4      215.95      213.57     19.50 o 
  11   3   4       82.81       64.37     13.17 o 
  12   3   4      116.36      167.50     20.72 o 
  13   3   4      159.73      152.14     21.46 o 
 -11   4   4      132.12      144.09     21.70 o 
 -10   4   4      328.00      345.72     26.82 o 
  -9   4   4      144.26      129.71     18.53 o 
  -8   4   4      114.15      117.36     11.04 o 
  -7   4   4      149.33      154.58     11.28 o 
  -6   4   4     1237.36     1284.85     31.19 o 
  -5   4   4       22.89       20.72      4.74 o 
  -4   4   4     2042.45     2184.93     42.52 o 
  -3   4   4      273.41      240.64     14.87 o 
  -2   4   4      404.11      482.74     21.21 o 
  -1   4   4      243.44      334.02     16.82 o 
   0   4   4      618.11      532.58     11.52 o 
   1   4   4       42.45       60.05      7.31 o 
   2   4   4      477.49      525.61     15.24 o 
   3   4   4     2353.64     2242.29     51.93 o 
   4   4   4     2748.52     2798.90     64.37 o 
   5   4   4      390.58      437.39     19.26 o 
   6   4   4       13.56       17.80      5.85 o 
   7   4   4      655.21      744.59     29.50 o 
   8   4   4      279.11      269.65     18.29 o 
   9   4   4       13.68       10.24      6.58 o 
  10   4   4      131.19      131.90     16.58 o 
  11   4   4      342.69      376.68     25.84 o 
  12   4   4       46.53       59.49     14.14 o 
  13   4   4        1.73        3.41      9.02 o 
 -11   5   4       61.22       50.71     14.87 o 
 -10   5   4      268.06      265.02     25.60 o 
  -9   5   4      206.46      209.65     31.09 o 
  -8   5   4      221.62      229.93     14.61 o 
  -7   5   4      302.31      296.37     17.68 o 
  -6   5   4       10.50       11.95      4.83 o 
  -5   5   4      400.85      398.38     15.93 o 
  -4   5   4       44.72       38.51      5.95 o 
  -3   5   4     1682.56     1768.33     51.20 o 
  -2   5   4     2100.32     2250.34     59.98 o 
  -1   5   4       66.68       39.01      7.56 o 
   0   5   4     1733.57     1901.52     38.77 o 
   1   5   4      594.88      722.62     16.10 o 
   2   5   4     1139.65     1140.75     23.11 o 
   3   5   4     1299.58     1275.70     25.79 o 
   4   5   4     1688.70     1616.21     41.08 o 
   5   5   4     1364.31     1308.67     61.81 o 
   6   5   4      160.74      147.26     13.41 o 
   7   5   4      404.30      455.92     23.16 o 
   8   5   4       16.58       16.09      7.31 o 
   9   5   4       61.15       61.93     11.70 o 
  10   5   4      175.76      212.60     20.97 o 
  11   5   4      100.46      123.37     18.04 o 
  12   5   4      266.04      282.57     26.57 o 
  13   5   4      164.04      166.76     22.92 o 
 -10   6   4       15.37        9.26     10.24 o 
  -9   6   4      377.07      361.49     18.41 o 
  -8   6   4       85.92       91.86     10.87 o 
  -7   6   4      102.37      115.57     11.21 o 
  -6   6   4      174.79      195.18     13.01 o 
  -5   6   4      345.10      306.94     15.48 o 
  -4   6   4      749.70      801.15     33.16 o 
  -3   6   4     1383.97     1352.89     44.62 o 
  -2   6   4      204.68      228.93     16.34 o 
  -1   6   4      533.76      471.52     22.67 o 
   0   6   4        3.22        8.20      2.80 o 
   1   6   4      826.78      831.15     18.72 o 
   2   6   4     6760.00     6658.96    131.17 o 
   3   6   4      404.44      352.16     12.28 o 
   4   6   4       69.26       58.04      6.28 o 
   5   6   4      257.48      237.36     11.12 o 
   6   6   4     1095.70     1159.63     27.67 o 
   7   6   4        4.35        1.32      7.80 o 
   8   6   4      100.30      105.57     14.63 o 
   9   6   4       98.61      146.04     17.55 o 
  10   6   4      128.42      170.18     19.99 o 
  11   6   4      272.89      226.74     23.41 o 
  12   6   4       43.19       33.40     12.43 o 
 -10   7   4      295.36      278.67     25.84 o 
  -9   7   4      202.08      208.49     16.02 o 
  -8   7   4      282.59      294.23     17.58 o 
  -7   7   4        6.19        4.23      5.51 o 
  -6   7   4       76.69       75.07      9.38 o 
  -5   7   4       56.15       61.94     11.46 o 
  -4   7   4       80.58       90.45     13.41 o 
  -3   7   4      105.24       95.57     13.41 o 
  -2   7   4     1458.26     1495.76     49.01 o 
  -1   7   4       42.77       37.79      8.78 o 
   0   7   4       54.96       75.55      8.90 o 
   1   7   4     1747.43     1733.07     32.85 o 
   2   7   4       13.14       13.27      3.63 o 
   3   7   4      377.78      350.68     17.55 o 
   4   7   4      543.78      518.31     17.68 o 
   5   7   4        7.63        4.88      5.61 o 
   6   7   4      752.82      724.71     24.50 o 
   7   7   4      218.14      202.33     12.41 o 
   8   7   4      520.49      554.66     28.77 o 
   9   7   4        4.91       14.38      7.80 o 
  10   7   4      236.55      196.02     21.21 o 
  11   7   4      176.90      165.79     20.97 o 
  12   7   4      565.75      591.96     36.33 o 
  -9   8   4      433.01      477.13     30.72 o 
  -8   8   4      115.23      143.36     19.50 o 
  -7   8   4      276.26      261.04     19.99 o 
  -6   8   4       33.34       26.62      6.84 o 
  -5   8   4      953.33     1003.27     29.38 o 
  -4   8   4      525.76      536.38     29.50 o 
  -3   8   4      442.01      413.01     25.11 o 
  -2   8   4        0.12        2.19      5.85 o 
  -1   8   4      734.10      636.09     29.99 o 
   0   8   4      770.72      759.22     32.43 o 
   1   8   4       95.14       86.19      7.17 o 
   2   8   4      706.03      674.98     30.84 o 
   3   8   4      344.56      337.93     13.54 o 
   4   8   4       14.49       12.53      4.27 o 
   5   8   4      512.98      465.47     16.80 o 
   6   8   4      348.20      354.29     15.17 o 
   7   8   4       21.71       26.45      6.00 o 
   8   8   4      341.02      332.07     22.92 o 
   9   8   4       19.92       30.72     10.24 o 
  10   8   4       48.58       50.22     13.65 o 
  11   8   4      360.06      312.32     27.79 o 
  -8   9   4      673.38      612.44     36.08 o 
  -7   9   4      219.27      175.78     22.19 o 
  -6   9   4       29.74       32.23      7.92 o 
  -5   9   4      164.75      152.38     19.26 o 
  -4   9   4       51.41       64.85     12.92 o 
  -3   9   4      245.35      253.32     21.94 o 
  -2   9   4     1995.21     1917.05     61.93 o 
  -1   9   4       14.43        0.49      6.83 o 
   0   9   4      901.17      889.41     37.30 o 
   1   9   4      788.11      733.62     32.67 o 
   2   9   4      108.05      102.42      9.51 o 
   3   9   4      116.81      136.65     12.31 o 
   4   9   4        8.02        3.70      4.16 o 
   5   9   4       74.55       77.65      8.70 o 
   6   9   4        1.52        2.51      4.45 o 
   7   9   4      604.35      580.88     55.83 o 
   8   9   4       11.01       10.48      8.53 o 
   9   9   4      271.06      291.35     25.36 o 
  10   9   4       12.22       32.67     11.70 o 
  11   9   4        1.60       17.07     11.70 o 
  -8  10   4      227.83      237.47     26.57 o 
  -7  10   4      129.40      111.42     19.02 o 
  -6  10   4      623.12      607.81     35.84 o 
  -5  10   4      490.50      536.62     32.67 o 
  -4  10   4      154.48      150.19     19.26 o 
  -3  10   4        1.74       13.41      8.78 o 
  -2  10   4       27.66       32.67     10.48 o 
  -1  10   4     2067.60     1899.26     62.90 o 
   0  10   4      429.98      372.78     24.62 o 
   1  10   4      499.82      447.87     26.82 o 
   2  10   4      108.84       91.92     14.38 o 
   3  10   4      153.71      159.38     27.79 o 
   4  10   4      134.88      136.24     11.24 o 
   5  10   4      245.52      248.70     14.20 o 
   6  10   4       57.18       44.74      7.84 o 
   7  10   4      177.76      182.18     15.85 o 
   8  10   4      352.68      371.07     26.33 o 
   9  10   4       11.87       15.85      9.75 o 
  10  10   4      145.85      143.85     20.97 o 
  -7  11   4      126.02      126.54     20.97 o 
  -6  11   4      275.43      267.70     28.04 o 
  -5  11   4      345.75      319.14     28.77 o 
  -4  11   4        2.20        5.36      9.02 o 
  -3  11   4        2.03        0.98      7.07 o 
  -2  11   4      379.14      442.27     29.01 o 
  -1  11   4       86.30      120.68     17.80 o 
   0  11   4      485.68      537.35     30.96 o 
   1  11   4     1213.77     1085.19     45.10 o 
   2  11   4        2.05        4.39      7.31 o 
   3  11   4       84.11       92.89     15.12 o 
   4  11   4      128.75      114.52     11.07 o 
   5  11   4       10.61        3.33      5.09 o 
   6  11   4      285.41      350.70     19.14 o 
   7  11   4      142.10      133.85     18.29 o 
   8  11   4      229.23      234.79     24.14 o 
   9  11   4      507.90      587.82     35.84 o 
  -5  12   4      512.94      570.51     37.06 o 
  -4  12   4      466.07      481.03     33.16 o 
  -3  12   4      105.09       87.53     17.31 o 
  -2  12   4      100.20      102.64     17.80 o 
  -1  12   4       33.38       15.85     10.48 o 
   0  12   4       57.46       65.58     14.38 o 
   1  12   4      116.83      101.42     16.82 o 
   2  12   4        0.34        6.83      8.05 o 
   3  12   4      746.77      685.34     35.60 o 
   4  12   4      703.27      723.62     36.08 o 
   5  12   4       65.57       70.17      9.96 o 
   6  12   4       12.37       -3.90      7.31 o 
   7  12   4       18.81       36.08     11.95 o 
   8  12   4     1219.36     1171.25     50.71 o 
  -4  13   4       10.58       14.87     10.97 o 
  -3  13   4      378.76      341.09     30.72 o 
  -2  13   4        5.43        6.83      9.51 o 
  -1  13   4        1.49       -8.53      8.78 o 
   0  13   4       10.28       14.87     10.24 o 
   1  13   4        3.08        2.93      8.78 o 
   2  13   4        3.49        3.41      8.53 o 
   3  13   4      225.44      231.13     24.14 o 
   4  13   4      109.66      122.63     18.29 o 
   5  13   4       31.75       54.37     14.38 o 
  -1  14   4       24.86       40.47     14.38 o 
   0  14   4        0.67       -1.95      9.02 o 
   1  14   4       53.01       36.08     14.14 o 
   2  14   4       22.10       22.43     11.95 o 
   3  14   4       26.51       43.15     14.38 o 
  -2 -12   5       65.09       54.13     14.87 o 
  -1 -12   5      131.68      105.57     18.29 o 
   0 -12   5      160.97      181.39     22.43 o 
   1 -12   5      224.05      215.77     23.41 o 
   2 -12   5       72.47       72.90     14.87 o 
   3 -12   5       90.08       96.55     16.58 o 
   4 -12   5       80.24       85.98     10.92 o 
  -4 -11   5      168.12      177.00     22.92 o 
  -3 -11   5        1.02        0.49      7.56 o 
  -2 -11   5      201.08      240.64     25.11 o 
  -1 -11   5       23.02       25.11     10.24 o 
   0 -11   5       20.93       40.72     12.19 o 
   1 -11   5        6.84       11.70      8.78 o 
   2 -11   5      635.19      645.60     33.40 o 
   3 -11   5       24.70       21.61      6.54 o 
   4 -11   5      433.70      464.87     19.91 o 
   5 -11   5      459.80      442.65     19.54 o 
   6 -11   5       24.61       54.37     13.17 o 
   7 -11   5      152.30      183.83     22.67 o 
  -6 -10   5        4.89        5.61      9.75 o 
  -5 -10   5       53.63       69.97     15.60 o 
  -4 -10   5       63.50       60.46     14.14 o 
  -3 -10   5       30.26       24.38     10.48 o 
  -2 -10   5      190.97      172.13     20.72 o 
  -1 -10   5      119.55      136.78     18.53 o 
   0 -10   5      752.34      886.24     40.23 o 
   1 -10   5      120.56      145.55     18.29 o 
   2 -10   5      574.44      620.98     31.21 o 
   3 -10   5        0.67        4.75      4.83 o 
   4 -10   5      183.09      169.27     12.67 o 
   5 -10   5      115.67      102.54     10.84 o 
   6 -10   5      573.81      574.82     21.62 o 
   7 -10   5       67.34       71.68     14.63 o 
   8 -10   5        0.74        1.46      8.29 o 
  -7  -9   5      158.15      183.34     23.89 o 
  -6  -9   5        1.53        2.44      8.78 o 
  -5  -9   5        4.20        0.00      7.80 o 
  -4  -9   5       36.11       41.20     12.19 o 
  -3  -9   5        5.81       13.41      8.29 o 
  -2  -9   5      773.48      776.53     37.06 o 
  -1  -9   5       22.38       21.70      8.78 o 
   0  -9   5       39.04       47.05     11.70 o 
   1  -9   5      350.86      361.57     23.65 o 
   2  -9   5      552.48      569.78     28.77 o 
   3  -9   5      203.34      191.24     12.56 o 
   4  -9   5      432.23      373.12     17.80 o 
   5  -9   5      353.46      351.03     16.03 o 
   6  -9   5        2.22        2.18      4.27 o 
   7  -9   5     1035.27      998.18     41.69 o 
   8  -9   5      171.06      149.21     20.24 o 
   9  -9   5        0.46       11.70      9.02 o 
  -8  -8   5       11.95        5.85     10.24 o 
  -7  -8   5      470.04      526.14     33.65 o 
  -6  -8   5      255.34      258.92     25.11 o 
  -5  -8   5      177.14      192.85     21.70 o 
  -4  -8   5       59.55       47.54     11.95 o 
  -3  -8   5      302.36      284.28     23.41 o 
  -2  -8   5       15.92       14.63      7.56 o 
  -1  -8   5      873.78      852.84     36.81 o 
   0  -8   5      414.49      416.18     24.38 o 
   1  -8   5      112.72      109.79      8.88 o 
   2  -8   5     1323.85     1267.80     43.89 o 
   3  -8   5      165.27      184.44     11.46 o 
   4  -8   5      670.28      653.42     20.95 o 
   5  -8   5       31.38       34.88      6.35 o 
   6  -8   5      228.28      211.01     13.17 o 
   7  -8   5       17.21        9.50      5.16 o 
   8  -8   5      842.42      853.94     26.99 o 
   9  -8   5      728.79      775.79     39.25 o 
  10  -8   5        1.86       -1.22      8.29 o 
  -8  -7   5      216.81      164.08     22.19 o 
  -7  -7   5      304.38      296.23     26.57 o 
  -6  -7   5       44.96       35.11     11.22 o 
  -5  -7   5      244.83      250.88     23.16 o 
  -4  -7   5      488.52      458.84     27.31 o 
  -3  -7   5       21.84       20.72      7.80 o 
  -2  -7   5      848.32      912.57     37.30 o 
  -1  -7   5       85.96      107.76     14.38 o 
   0  -7   5      414.21      400.82     22.67 o 
   1  -7   5      725.26      702.57     19.56 o 
   2  -7   5       55.21       58.27     10.00 o 
   3  -7   5      152.14      144.59      9.73 o 
   4  -7   5     1554.29     1542.33     33.96 o 
   5  -7   5      412.95      363.61     15.08 o 
   6  -7   5       18.30       12.87      4.57 o 
   7  -7   5      557.74      552.50     32.55 o 
   8  -7   5       17.59       23.11      6.03 o 
   9  -7   5      459.23      467.04     19.81 o 
  10  -7   5      331.36      343.04     25.60 o 
  11  -7   5       22.00       15.36     10.00 o 
  -9  -6   5      314.81      199.39     32.55 o 
  -8  -6   5      108.01       80.65     11.28 o 
  -7  -6   5        0.93       -0.23      4.65 o 
  -6  -6   5      363.22      370.20     17.93 o 
  -5  -6   5       44.91       40.01      7.31 o 
  -4  -6   5      620.46      585.49     20.85 o 
  -3  -6   5       77.38       85.44      8.89 o 
  -2  -6   5      421.31      409.95     15.47 o 
  -1  -6   5      513.99      488.21     31.33 o 
   0  -6   5      528.41      555.99     15.76 o 
   1  -6   5      341.91      323.25     12.12 o 
   2  -6   5     1121.71     1084.70     36.81 o 
   3  -6   5     3208.50     3067.19     53.44 o 
   4  -6   5        3.11        1.37      2.98 o 
   5  -6   5       63.33       58.20      7.15 o 
   6  -6   5       51.70       55.34      7.14 o 
   7  -6   5      236.72      169.34     13.90 o 
   8  -6   5      239.07      245.44     13.78 o 
   9  -6   5      159.29      160.03     12.65 o 
  10  -6   5        2.26        5.76      4.89 o 
  11  -6   5      241.60      266.24     25.60 o 
  12  -6   5      132.27      109.47     18.77 o 
  -9  -5   5      497.10      462.90     22.06 o 
  -8  -5   5      119.35      142.22     13.57 o 
  -7  -5   5      111.08       98.23     11.09 o 
  -6  -5   5      143.06      132.39     12.24 o 
  -5  -5   5      613.40      621.66     21.89 o 
  -4  -5   5       52.85       72.50      8.54 o 
  -3  -5   5      766.13      769.30     22.40 o 
  -2  -5   5       18.40       16.01      4.16 o 
  -1  -5   5       35.50       29.84      5.24 o 
   0  -5   5        1.58        3.20      1.90 o 
   1  -5   5      447.15      435.37     21.21 o 
   2  -5   5      463.51      471.52     21.46 o 
   3  -5   5      353.09      342.03     12.57 o 
   4  -5   5     1058.61     1024.61     24.65 o 
   5  -5   5       87.57       80.06      7.75 o 
   6  -5   5      409.26      403.64     22.31 o 
   7  -5   5      603.03      587.89     28.65 o 
   8  -5   5       26.19       23.59      5.61 o 
   9  -5   5       19.68       -0.10      4.39 o 
  10  -5   5        3.10       12.94     13.53 o 
  11  -5   5        4.01        9.75      7.07 o 
  12  -5   5      113.05      108.74     18.53 o 
 -10  -4   5      332.26      334.14     27.43 o 
  -9  -4   5       22.47       10.38      6.25 o 
  -8  -4   5       15.69       27.55      6.85 o 
  -7  -4   5       88.96       83.57     13.90 o 
  -6  -4   5      100.35      104.92     16.09 o 
  -5  -4   5     1571.51     1522.64     36.01 o 
  -4  -4   5      106.74      108.26      9.48 o 
  -3  -4   5       16.68       10.88      4.03 o 
  -2  -4   5        1.61       -0.85      2.57 o 
  -1  -4   5       37.51       33.92      6.34 o 
   0  -4   5       38.44       38.48      3.44 o 
   1  -4   5       76.87       76.82      5.57 o 
   2  -4   5     1169.88     1005.95     32.67 o 
   3  -4   5     1658.14     1573.60     31.10 o 
   4  -4   5      438.22      397.37     13.62 o 
   5  -4   5      639.44      577.33     29.99 o 
   6  -4   5        6.26       10.57      3.78 o 
   7  -4   5        0.55       -0.73      4.27 o 
   8  -4   5      234.53      248.73     19.38 o 
   9  -4   5      160.75      180.74     12.40 o 
  10  -4   5      208.88      195.58     18.65 o 
  11  -4   5       41.00       62.04      9.05 o 
  12  -4   5      196.60      182.58     14.85 o 
 -10  -3   5       26.34       48.34      9.44 o 
  -9  -3   5      177.56      158.36     20.72 o 
  -8  -3   5        4.27        9.26      5.17 o 
  -7  -3   5        3.61        2.84      4.27 o 
  -6  -3   5     1709.90     1727.93     39.21 o 
  -5  -3   5        4.43        5.77      3.81 o 
  -4  -3   5        0.05        0.42      2.93 o 
  -3  -3   5     1851.81     1924.51     38.42 o 
  -2  -3   5       36.91       29.61      4.62 o 
  -1  -3   5        0.38        1.07      2.32 o 
   0  -3   5      693.62      634.38     16.16 o 
   1  -3   5      866.48      901.35     21.84 o 
   2  -3   5       27.88       22.11      3.02 o 
   3  -3   5       30.49       59.43      5.59 o 
   4  -3   5        3.37        2.19      2.24 o 
   5  -3   5      136.51      151.15      8.96 o 
   6  -3   5      847.89      856.94     22.31 o 
   7  -3   5        8.06       11.35      4.05 o 
   8  -3   5      254.85      264.53     19.75 o 
   9  -3   5      213.50      206.60     12.82 o 
  10  -3   5       50.58       47.13      7.83 o 
  11  -3   5      559.30      559.88     21.69 o 
  12  -3   5      349.34      398.55     19.05 o 
  13  -3   5      108.45      127.75     19.02 o 
 -10  -2   5      381.54      367.17     28.77 o 
  -9  -2   5      146.92      145.52     13.09 o 
  -8  -2   5       61.52       56.70     10.85 o 
  -7  -2   5      269.72      267.68     14.16 o 
  -6  -2   5      739.95      698.65     23.28 o 
  -5  -2   5       29.66       23.40     10.61 o 
  -4  -2   5      877.30      865.95     22.90 o 
  -3  -2   5       15.01       25.00      4.55 o 
  -2  -2   5     1525.26     1542.57     42.67 o 
  -1  -2   5       42.16       29.64      4.20 o 
   0  -2   5     1668.43     1866.97     53.03 o 
   1  -2   5       49.05       44.31      4.27 o 
   2  -2   5      622.27      562.73     13.30 o 
   3  -2   5      100.32       82.89      8.05 o 
   4  -2   5     1778.68     1753.83     32.93 o 
   5  -2   5      265.16      238.80     10.26 o 
   6  -2   5      346.97      345.18     21.82 o 
   7  -2   5       19.84       25.36      4.89 o 
   8  -2   5        7.21        8.40      5.85 o 
   9  -2   5      108.25      115.50     10.26 o 
  10  -2   5      356.70      395.28     17.15 o 
  11  -2   5     1499.27     1590.60     54.37 o 
  12  -2   5        1.15       -2.68      7.07 o 
  13  -2   5      170.42      179.69     21.46 o 
 -11  -1   5       69.57       72.90     16.58 o 
 -10  -1   5       11.14        8.29      9.51 o 
  -9  -1   5      290.03      311.83     24.87 o 
  -8  -1   5        3.83        6.58      7.31 o 
  -7  -1   5      302.55      272.58     21.46 o 
  -6  -1   5      202.90      197.00     18.53 o 
  -5  -1   5      379.44      412.28     23.41 o 
  -4  -1   5      219.17      176.33      9.72 o 
  -3  -1   5     1106.79     1072.93     24.39 o 
  -2  -1   5        9.88       17.84      3.51 o 
  -1  -1   5       51.72       31.14      2.79 o 
   0  -1   5    10329.83    10880.96    153.06 o 
   1  -1   5      230.28      214.34      7.92 o 
   2  -1   5      206.11      236.49     12.43 o 
   3  -1   5       76.19      108.25      9.26 o 
   4  -1   5     1391.90     1620.83     43.40 o 
   5  -1   5      365.02      431.29     19.26 o 
   6  -1   5     3544.89     3752.68     86.80 o 
   7  -1   5       18.17       20.24      6.10 o 
   8  -1   5      162.88      140.92     14.14 o 
   9  -1   5       69.89       76.31     11.95 o 
  10  -1   5      316.26      299.15     20.72 o 
  11  -1   5      127.80       96.55     14.63 o 
  12  -1   5      139.68      190.66     20.24 o 
  13  -1   5       37.31       28.53     11.22 o 
 -11   0   5      120.58      100.69     18.77 o 
 -10   0   5        0.50       -1.22      8.05 o 
  -9   0   5       19.90       11.46      9.51 o 
  -8   0   5      399.41      394.72     27.06 o 
  -7   0   5      308.14      308.00     20.60 o 
  -6   0   5      257.87      261.00     12.32 o 
  -5   0   5       12.90       15.58      3.97 o 
  -4   0   5      108.59      120.61      5.46 o 
  -3   0   5      311.03      314.63     11.30 o 
  -2   0   5     2002.14     1949.29     27.43 o 
  -1   0   5      279.59      228.55     10.48 o 
   0   0   5      198.17      169.78     13.04 o 
   1   0   5      208.13      312.32     13.41 o 
   2   0   5      104.55       75.82      7.07 o 
   3   0   5     2956.90     3191.43     70.95 o 
   4   0   5      521.68      594.89     21.70 o 
   5   0   5      587.07      586.60     22.92 o 
   6   0   5      893.45      905.74     30.72 o 
   7   0   5      720.45      752.39     28.77 o 
   8   0   5       80.01       73.87     10.73 o 
   9   0   5       66.08       92.65     12.68 o 
  10   0   5     1151.60     1073.48     40.96 o 
  11   0   5      168.92      146.53     17.31 o 
  12   0   5      249.88      251.61     23.16 o 
  13   0   5       42.45       32.18     11.70 o 
 -11   1   5       33.40       13.41     11.22 o 
 -10   1   5      125.17      108.25     18.53 o 
  -9   1   5      231.11      223.33     23.65 o 
  -8   1   5      289.08      249.41     22.92 o 
  -7   1   5      354.79      313.29     22.67 o 
  -6   1   5      267.70      239.95     11.58 o 
  -5   1   5      130.66      159.62      6.90 o 
  -4   1   5       76.16      101.04      8.59 o 
  -3   1   5      584.75      584.83     16.85 o 
  -2   1   5       12.61       14.60      2.28 o 
  -1   1   5     1822.41     1850.75     26.10 o 
   0   1   5     1314.15     1278.52     31.45 o 
   2   1   5     2810.63     2784.52     61.20 o 
   3   1   5      122.10      177.00     10.24 o 
   4   1   5     1798.28     1965.57     48.76 o 
   5   1   5       11.99       37.55      6.83 o 
   6   1   5      620.44      680.71     26.09 o 
   7   1   5       49.70       63.39      9.75 o 
   8   1   5     1082.04      986.69     35.60 o 
   9   1   5     1551.51     1498.44     48.52 o 
  10   1   5        3.05       11.22      7.07 o 
  11   1   5      542.82      523.21     29.01 o 
  12   1   5       30.39       47.79     11.46 o 
  13   1   5      245.47      279.65     25.84 o 
 -11   2   5      195.70      187.24     24.38 o 
 -10   2   5       81.56       61.44     14.87 o 
  -9   2   5      737.73      722.64     38.52 o 
  -8   2   5      258.82      277.94     24.14 o 
  -7   2   5      141.48      115.32     16.09 o 
  -6   2   5     1363.80     1466.01     51.93 o 
  -5   2   5      539.07      553.40     12.89 o 
  -4   2   5      498.68      513.96     11.67 o 
  -3   2   5      157.78      141.84      5.67 o 
  -2   2   5      352.33      292.53      7.67 o 
  -1   2   5        0.93        2.22      1.95 o 
   0   2   5      531.42      580.10     19.14 o 
   1   2   5        3.07        4.69      1.98 o 
   2   2   5        5.79        4.39      2.68 o 
   3   2   5     2686.30     2854.49     63.15 o 
   4   2   5      656.13      638.04     22.19 o 
   5   2   5      184.84      219.91     13.17 o 
   6   2   5      435.56      407.16     19.50 o 
   7   2   5      461.80      438.85     21.21 o 
   8   2   5       14.60        7.31      5.36 o 
   9   2   5      723.94      715.09     30.96 o 
  10   2   5       38.08       46.57     10.24 o 
  11   2   5        1.63       10.97      7.31 o 
  12   2   5      279.68      263.07     23.65 o 
  13   2   5       15.59       17.07     10.00 o 
 -10   3   5     1103.90     1031.30     48.76 o 
  -9   3   5       81.12       82.89     15.36 o 
  -8   3   5       71.30       99.47     16.09 o 
  -7   3   5      537.24      540.28     30.72 o 
  -6   3   5     1455.49     1449.36     33.49 o 
  -5   3   5       96.47       93.34      8.26 o 
  -4   3   5     1705.98     1765.12     66.44 o 
  -3   3   5      287.16      361.46      8.71 o 
  -2   3   5        0.62        2.19      1.36 o 
  -1   3   5      953.16      926.18     17.40 o 
   0   3   5        4.14        2.04      2.44 o 
   1   3   5     4219.20     4419.18     65.09 o 
   2   3   5      493.21      518.88     13.17 o 
   3   3   5     2671.30     2853.52     63.15 o 
   4   3   5     1006.18     1049.59     30.96 o 
   5   3   5     2615.14     2632.14     63.15 o 
   6   3   5       75.27       78.99     10.00 o 
   7   3   5      219.90      218.94     15.12 o 
   8   3   5      228.94      201.63     16.58 o 
   9   3   5      506.03      499.32     26.33 o 
  10   3   5      101.46      109.71     15.60 o 
  11   3   5      203.54      247.71     22.43 o 
  12   3   5      327.84      252.10     23.89 o 
  13   3   5        0.25       -5.85      7.56 o 
 -10   4   5       40.38       34.86     12.92 o 
  -9   4   5      522.13      510.29     32.43 o 
  -8   4   5      100.09      111.18     17.07 o 
  -7   4   5        5.82        5.85      4.65 o 
  -6   4   5       57.41       71.67      8.52 o 
  -5   4   5     2349.02     2466.83     48.34 o 
  -4   4   5       36.76       47.45      6.50 o 
  -3   4   5     1375.86     1363.43     30.69 o 
  -2   4   5      398.98      416.91     19.75 o 
  -1   4   5     1003.39     1089.57     34.86 o 
   0   4   5     2964.82     3149.59     48.17 o 
   1   4   5      112.71      148.09      9.39 o 
   2   4   5      330.71      312.81     10.13 o 
   3   4   5     1715.83     1635.85     30.58 o 
   4   4   5     5880.66     6171.24    126.29 o 
   5   4   5      790.63      774.57     27.06 o 
   6   4   5      135.80      144.82     12.92 o 
   7   4   5      386.64      337.43     19.26 o 
   8   4   5      396.76      384.73     21.94 o 
   9   4   5       12.29       15.36      7.80 o 
  10   4   5       10.08       13.65      7.56 o 
  11   4   5        1.70       -7.80      5.85 o 
  12   4   5      348.19      297.69     26.33 o 
  13   4   5       22.49       51.93     14.87 o 
 -10   5   5      267.36      265.26     27.06 o 
  -9   5   5       22.47       27.06     11.46 o 
  -8   5   5       14.45       23.34      7.92 o 
  -7   5   5      573.70      535.86     25.36 o 
  -6   5   5      239.92      265.08     17.92 o 
  -5   5   5        1.36        2.55      4.13 o 
  -4   5   5      532.85      588.41     46.32 o 
  -3   5   5        4.79        5.12      4.88 o 
  -2   5   5      345.77      380.83     19.99 o 
  -1   5   5      327.49      305.00     17.80 o 
   0   5   5       25.70       31.41      3.07 o 
   1   5   5      543.67      514.18     21.33 o 
   2   5   5     5505.39     5362.06     79.80 o 
   3   5   5       13.99       10.48      3.15 o 
   4   5   5     1014.69      953.10     22.46 o 
   5   5   5      326.72      325.27     12.70 o 
   6   5   5     1499.54     1514.29     45.10 o 
   7   5   5      127.14      139.70     14.38 o 
   8   5   5        0.70       -2.93      4.63 o 
   9   5   5       47.00       42.42     10.00 o 
  10   5   5       59.87       71.92     13.90 o 
  11   5   5      192.60      197.48     21.46 o 
  12   5   5       61.17       54.61     13.65 o 
  13   5   5      427.72      443.24     32.18 o 
 -10   6   5        0.37        3.41      9.75 o 
  -9   6   5      130.45      136.29     20.48 o 
  -8   6   5      199.96      244.51     16.06 o 
  -7   6   5       78.35       73.20      9.96 o 
  -6   6   5       15.74       18.61      5.77 o 
  -5   6   5      228.26      224.21     13.69 o 
  -4   6   5      458.86      400.09     23.16 o 
  -3   6   5      514.02      474.69     24.62 o 
  -2   6   5      654.15      650.48     28.53 o 
  -1   6   5      234.84      231.37     16.34 o 
   0   6   5      221.39      236.52      8.28 o 
   1   6   5      535.26      507.64     15.24 o 
   2   6   5      305.98      334.35     11.59 o 
   3   6   5     1015.28      961.48     22.39 o 
   4   6   5     2241.29     2179.07     48.40 o 
   5   6   5        0.76        1.56      2.92 o 
   6   6   5      197.67      195.36     11.42 o 
   7   6   5       20.47       22.16      5.43 o 
   8   6   5       95.18      100.69     13.65 o 
   9   6   5       38.45       34.38     10.24 o 
  10   6   5       13.87       15.12      8.53 o 
  11   6   5       54.46       22.19     10.00 o 
  12   6   5      301.27      330.11     28.53 o 
  -9   7   5       59.54       69.89     11.03 o 
  -8   7   5       37.42       40.31      8.47 o 
  -7   7   5      645.84      684.80     24.99 o 
  -6   7   5      210.79      224.28     14.97 o 
  -5   7   5      569.52      570.59     36.81 o 
  -4   7   5      249.36      246.73     20.24 o 
  -3   7   5       31.61       26.33      8.53 o 
  -2   7   5      384.40      381.07     22.67 o 
  -1   7   5      471.89      390.34     22.19 o 
   0   7   5      430.50      417.89     23.16 o 
   1   7   5      263.10      259.82     10.19 o 
   2   7   5      952.96      988.69     22.90 o 
   3   7   5      156.22      160.08     12.43 o 
   4   7   5      200.65      165.44     10.13 o 
   5   7   5       20.83       24.11      5.00 o 
   6   7   5      124.83      134.43     10.50 o 
   7   7   5      211.47      196.35     12.67 o 
   8   7   5        2.13        2.03      4.39 o 
   9   7   5      233.58      235.76     23.28 o 
  10   7   5      141.88      141.94     12.90 o 
  11   7   5      259.71      233.81     24.14 o 
  12   7   5      178.52      188.71     23.89 o 
  -9   8   5       75.17       64.12     15.60 o 
  -8   8   5      269.46      274.72     26.21 o 
  -7   8   5      221.77      249.33     17.06 o 
  -6   8   5       69.43       70.44     10.34 o 
  -5   8   5       12.48       14.00      8.17 o 
  -4   8   5      369.82      295.98     21.70 o 
  -3   8   5     1636.71     1523.31     53.15 o 
  -2   8   5      668.38      725.33     33.65 o 
  -1   8   5      244.89      249.41     19.26 o 
   0   8   5      408.02      394.24     23.41 o 
   1   8   5      832.61      891.36     36.57 o 
   2   8   5      589.79      566.10     32.43 o 
   3   8   5       11.37        6.89      3.92 o 
   4   8   5        3.57       12.25      4.27 o 
   5   8   5       12.74       15.34      5.09 o 
   6   8   5      230.08      202.33     17.43 o 
   7   8   5        3.71        2.34      4.30 o 
   8   8   5      134.42      127.76     11.63 o 
   9   8   5       82.70       97.62     14.99 o 
  10   8   5       30.32       31.21     10.73 o 
  11   8   5       97.87      104.84     18.04 o 
  -8   9   5      122.38      129.95     20.97 o 
  -7   9   5        0.21       -1.74      5.66 o 
  -6   9   5       39.70       32.59      8.00 o 
  -5   9   5      232.76      275.01     24.38 o 
  -4   9   5       41.05       39.50     10.73 o 
  -3   9   5       12.83        5.61      7.56 o 
  -2   9   5      312.39      292.08     22.19 o 
  -1   9   5     1061.15      911.11     39.25 o 
   0   9   5      136.29      142.63     17.07 o 
   1   9   5      983.88      850.40     36.57 o 
   2   9   5      178.43      183.10     18.77 o 
   3   9   5      160.02      181.81     11.48 o 
   4   9   5       53.41       44.60      7.14 o 
   5   9   5        1.58        6.21      4.74 o 
   6   9   5      363.46      421.43     17.52 o 
   7   9   5      300.09      291.74     15.25 o 
   8   9   5       22.06       25.59     10.85 o 
   9   9   5        1.65        3.17      8.05 o 
  10   9   5      152.62      111.18     17.80 o 
  11   9   5      115.97      103.62     18.29 o 
  -7  10   5      143.87      154.33     21.94 o 
  -6  10   5       41.89       43.12      8.92 o 
  -5  10   5       14.38       -1.71      8.05 o 
  -4  10   5       22.98       18.53      9.75 o 
  -3  10   5       16.47       31.21     10.97 o 
  -2  10   5      275.39      234.79     22.92 o 
  -1  10   5      197.94      246.00     22.92 o 
   0  10   5      633.90      562.71     31.21 o 
   1  10   5       98.69      114.10     16.09 o 
   2  10   5       34.83       27.55      9.75 o 
   3  10   5      104.30      123.85     17.07 o 
   4  10   5       69.96       65.43      8.55 o 
   5  10   5       57.33       49.13     14.75 o 
   6  10   5     1250.37     1293.04     39.01 o 
   7  10   5      292.30      255.23     15.85 o 
   8  10   5     1312.36     1361.18     74.48 o 
   9  10   5       38.57       42.18     12.68 o 
  10  10   5        1.17       -6.58      8.29 o 
  -6  11   5        0.32       16.34     11.22 o 
  -5  11   5      620.54      586.36     36.08 o 
  -4  11   5       96.57       95.82     17.80 o 
  -3  11   5        6.65        1.46      7.56 o 
  -2  11   5       13.36       -1.46      7.56 o 
  -1  11   5       19.03       19.99      9.51 o 
   0  11   5       10.01       26.09     10.48 o 
   1  11   5       10.00        5.61      7.80 o 
   2  11   5      561.47      525.40     30.23 o 
   3  11   5       18.12       14.63      8.29 o 
   4  11   5      150.28      163.59     19.75 o 
   5  11   5      133.24      105.23     11.21 o 
   6  11   5       25.26       22.63      7.31 o 
   7  11   5      567.84      652.65     24.54 o 
   8  11   5     1043.08     1031.55     45.59 o 
   9  11   5      366.33      315.24     28.04 o 
  -5  12   5        2.50       -8.53      8.29 o 
  -4  12   5       30.98       66.80     15.85 o 
  -3  12   5       27.22       35.84     12.92 o 
  -2  12   5       10.15        7.80      9.02 o 
  -1  12   5      227.02      217.96     24.38 o 
   0  12   5       52.96       45.59     12.92 o 
   1  12   5        6.81       10.73      9.75 o 
   2  12   5       11.36        8.05      8.53 o 
   3  12   5       33.38       33.16     11.22 o 
   4  12   5        8.13       18.04     10.24 o 
   5  12   5      108.60      109.47     17.55 o 
   6  12   5        2.01       12.68     10.24 o 
   7  12   5      153.94      120.93     17.80 o 
   8  12   5       91.60      106.30     17.80 o 
  -3  13   5       41.08       39.01     14.38 o 
  -2  13   5       34.13       24.62     12.68 o 
  -1  13   5       46.64       58.76     14.63 o 
   0  13   5      224.60      230.89     25.84 o 
   1  13   5       32.68       26.09     11.46 o 
   2  13   5        6.33        8.29      9.26 o 
   3  13   5        0.90        1.46      9.75 o 
   4  13   5      942.30      982.05     45.84 o 
   5  13   5       55.03       40.72     13.41 o 
   6  13   5       38.36       39.74     13.65 o 
   1  14   5      128.52      111.66     19.75 o 
   2  14   5       88.75      101.18     19.99 o 
   1 -12   6       74.10       77.53     16.09 o 
   2 -12   6      394.73      441.05     30.23 o 
  -3 -11   6       19.65       15.12     10.73 o 
  -2 -11   6      133.51      146.53     20.97 o 
  -1 -11   6      142.85      144.82     21.21 o 
   0 -11   6      114.21      124.83     19.75 o 
   1 -11   6       35.99       50.47     13.41 o 
   2 -11   6       89.92       97.04     16.58 o 
   3 -11   6      178.10      182.86     20.72 o 
   4 -11   6       96.79      100.46     11.46 o 
   5 -11   6      345.99      345.86     45.47 o 
   6 -11   6       35.99       40.07      8.35 o 
  -5 -10   6      110.78      109.47     18.77 o 
  -4 -10   6        0.39       18.53     10.48 o 
  -3 -10   6       71.81      144.33     21.21 o 
  -2 -10   6      443.18      433.00     29.50 o 
  -1 -10   6      182.44      220.65     23.41 o 
   0 -10   6       15.34       11.70      8.53 o 
   1 -10   6      325.69      288.67     24.62 o 
   2 -10   6       51.44       59.49     12.43 o 
   3 -10   6       53.83       46.81     11.22 o 
   4 -10   6        9.33       13.53      5.86 o 
   5 -10   6       31.29       38.00      9.02 o 
   6 -10   6      211.85      198.38     14.45 o 
   7 -10   6      318.94      339.78     23.65 o 
   8 -10   6        0.88       -2.19      8.53 o 
  -6  -9   6       82.78       69.97     16.58 o 
  -5  -9   6       26.01       10.97      9.75 o 
  -4  -9   6      238.46      311.59     27.31 o 
  -3  -9   6      426.25      399.60     27.79 o 
  -2  -9   6       89.00       99.72     16.58 o 
  -1  -9   6       70.53       75.82     13.90 o 
   0  -9   6      242.52      281.11     23.89 o 
   1  -9   6       15.01       16.82      8.53 o 
   2  -9   6       40.94       32.43      9.75 o 
   3  -9   6      171.12      155.78     11.70 o 
   4  -9   6      133.03      138.07     11.44 o 
   5  -9   6      585.06      562.51     25.97 o 
   6  -9   6      309.51      304.52     15.84 o 
   7  -9   6       52.05       69.18      9.39 o 
   8  -9   6      569.22      587.31     23.24 o 
   9  -9   6      135.66      139.21     20.48 o 
  -7  -8   6      285.13      355.96     30.72 o 
  -6  -8   6      281.79      268.92     26.82 o 
  -5  -8   6      105.95      117.76     19.02 o 
  -4  -8   6      878.78      857.96     40.96 o 
  -3  -8   6        1.15       -2.93      6.34 o 
  -2  -8   6       96.86      122.63     17.31 o 
  -1  -8   6       52.30       51.93     11.46 o 
   0  -8   6      498.38      566.85     30.23 o 
   1  -8   6     1002.89     1015.70     40.96 o 
   2  -8   6        1.22        1.22      6.10 o 
   3  -8   6      299.26      272.74     13.32 o 
   4  -8   6       29.53       34.13      6.64 o 
   5  -8   6       63.21       74.06      9.39 o 
   6  -8   6      231.18      237.71     21.94 o 
   7  -8   6      775.23      790.46     25.66 o 
   8  -8   6      234.26      221.33     23.89 o 
   9  -8   6      405.55      359.93     18.17 o 
  10  -8   6        0.49       -9.26      6.83 o 
  -8  -7   6       13.85       10.98      6.97 o 
  -7  -7   6       93.23      109.79     13.07 o 
  -6  -7   6      243.85      229.04     19.75 o 
  -5  -7   6       67.20       78.93     10.59 o 
  -4  -7   6        1.71       -0.91      4.57 o 
  -3  -7   6      786.82      735.79     26.45 o 
  -2  -7   6       14.76       11.22      7.07 o 
  -1  -7   6       40.74       53.88     11.46 o 
   0  -7   6        0.57        0.24      5.36 o 
   1  -7   6      334.83      353.52     22.19 o 
   2  -7   6      202.61      184.32     16.82 o 
   3  -7   6      374.67      355.19     21.70 o 
   4  -7   6      118.89      123.31      9.91 o 
   5  -7   6       73.59       80.32      8.87 o 
   6  -7   6       62.39       74.64      8.88 o 
   7  -7   6      247.01      188.94     17.07 o 
   8  -7   6      711.25      701.69     38.52 o 
   9  -7   6       70.95       65.30      9.38 o 
  10  -7   6      143.09      166.18     21.70 o 
  11  -7   6       67.62       54.86     14.14 o 
  -8  -6   6       51.37       36.84      8.70 o 
  -7  -6   6        8.40       20.94      6.98 o 
  -6  -6   6       58.26       59.85      9.37 o 
  -5  -6   6      400.40      437.97     19.21 o 
  -4  -6   6        3.25        8.07      4.62 o 
  -3  -6   6       26.38       24.08      5.76 o 
  -2  -6   6      507.81      482.48     17.59 o 
  -1  -6   6      108.85      103.01      8.64 o 
   0  -6   6       11.37        8.63      3.61 o 
   1  -6   6      131.71      131.22      8.60 o 
   2  -6   6      328.77      314.51     19.26 o 
   3  -6   6      983.79      996.81     25.05 o 
   4  -6   6     1138.76     1108.30     27.40 o 
   5  -6   6      220.20      218.70     11.72 o 
   6  -6   6      806.70      778.01     32.30 o 
   7  -6   6        0.30        1.68      3.61 o 
   8  -6   6        6.79       12.77      5.03 o 
   9  -6   6        2.35       11.92      5.83 o 
  10  -6   6      185.03      188.19     14.47 o 
  11  -6   6       92.76       88.69     11.21 o 
  -9  -5   6       55.62       57.91     12.80 o 
  -8  -5   6      269.24      266.66     31.45 o 
  -7  -5   6      116.44      130.13     13.01 o 
  -6  -5   6      295.00      259.29     16.19 o 
  -5  -5   6      194.34      199.67     14.02 o 
  -4  -5   6       26.63       28.40      6.32 o 
  -3  -5   6        1.79        2.07      4.51 o 
  -2  -5   6      565.47      557.98     18.42 o 
  -1  -5   6       93.37       89.33      7.90 o 
   0  -5   6       18.24       22.64      4.45 o 
   1  -5   6      200.36      233.22      7.71 o 
   2  -5   6        1.87        2.93      3.90 o 
   3  -5   6      117.32      107.64      8.23 o 
   4  -5   6     1607.46     1568.62     36.57 o 
   5  -5   6     1028.02     1012.46     37.79 o 
   6  -5   6      337.56      341.17     14.48 o 
   7  -5   6        9.03        1.51      3.75 o 
   8  -5   6       65.43       60.53      8.23 o 
   9  -5   6      281.97      258.96     15.43 o 
  10  -5   6       23.31       10.94      5.68 o 
  11  -5   6      239.38      241.98     39.86 o 
  12  -5   6       83.95       84.17     11.29 o 
  -9  -4   6       45.09       38.14      9.09 o 
  -8  -4   6       19.94       18.43     15.48 o 
  -7  -4   6        2.53       -0.18      4.57 o 
  -6  -4   6      645.35      680.06     23.57 o 
  -5  -4   6        0.08        2.29      3.70 o 
  -4  -4   6      148.94      151.14     11.20 o 
  -3  -4   6       89.59       78.91     13.90 o 
  -2  -4   6      116.15      100.38      8.50 o 
  -1  -4   6       51.26       67.57      6.97 o 
   0  -4   6      159.03      153.66     17.19 o 
   1  -4   6        1.40       -0.54      1.67 o 
   2  -4   6       19.72       15.08      3.05 o 
   3  -4   6     1457.28     1358.60     28.73 o 
   4  -4   6        3.39        2.32      2.93 o 
   5  -4   6        9.34       10.12      3.70 o 
   6  -4   6      442.40      449.21     16.29 o 
   7  -4   6      135.87      158.79     16.70 o 
   8  -4   6       29.77       21.33      5.52 o 
   9  -4   6      316.34      341.98     16.03 o 
  10  -4   6       14.80       20.13      5.79 o 
  11  -4   6       40.32       58.77      9.04 o 
  12  -4   6      267.86      285.45     32.43 o 
  -9  -3   6        1.49       -2.57      4.92 o 
  -8  -3   6      230.52      198.06     15.12 o 
  -7  -3   6       14.85       17.94      6.70 o 
  -6  -3   6       96.49       82.15      9.54 o 
  -5  -3   6       54.40       50.61      9.63 o 
  -4  -3   6        0.82        7.56      3.97 o 
  -3  -3   6      124.69      136.37      9.82 o 
  -2  -3   6      916.98      915.08     27.06 o 
  -1  -3   6      215.29      191.38      9.46 o 
   0  -3   6        7.37       14.77      3.51 o 
   1  -3   6      451.52      414.04     12.67 o 
   2  -3   6     2292.93     2340.55     54.13 o 
   3  -3   6       51.50       55.26      5.76 o 
   4  -3   6      557.73      562.91     16.64 o 
   5  -3   6        0.28        0.86      2.57 o 
   6  -3   6        0.16       -1.23      2.57 o 
   7  -3   6        1.02       -0.12      3.10 o 
   8  -3   6      368.94      383.76     25.11 o 
   9  -3   6       26.94       27.83      6.00 o 
  10  -3   6      296.69      282.02     15.05 o 
  11  -3   6      101.44       93.38     15.36 o 
  12  -3   6      160.46      142.63     19.02 o 
  13  -3   6      436.52      486.88     31.45 o 
 -10  -2   6       93.81       88.26     17.80 o 
  -9  -2   6       87.39       53.88     14.14 o 
  -8  -2   6       62.94       52.37     15.85 o 
  -7  -2   6       29.83       35.97      6.91 o 
  -6  -2   6      256.47      261.46     20.97 o 
  -5  -2   6      922.46      950.59     26.24 o 
  -4  -2   6      948.53      950.10     30.84 o 
  -3  -2   6       56.49       52.04      6.45 o 
  -2  -2   6       44.92       72.67      6.89 o 
  -1  -2   6       17.56       11.37      3.33 o 
   0  -2   6      240.13      282.82     15.73 o 
   1  -2   6      330.96      413.55     12.46 o 
   2  -2   6      306.62      287.98      9.84 o 
   3  -2   6      828.47      887.22     20.85 o 
   4  -2   6       85.79      102.64     10.73 o 
   5  -2   6      548.49      572.46     24.38 o 
   6  -2   6       68.46       78.99     10.97 o 
   7  -2   6       25.33       30.72      7.56 o 
   8  -2   6       11.97       17.55      6.83 o 
   9  -2   6     1079.00     1084.21     40.72 o 
  10  -2   6       17.68       27.79      9.02 o 
  11  -2   6      226.34      211.87     20.72 o 
  12  -2   6      198.07      196.02     20.97 o 
  13  -2   6       26.29       44.62     12.68 o 
 -10  -1   6        3.87       -6.83      8.29 o 
  -9  -1   6       30.22       20.97     10.48 o 
  -8  -1   6      228.24      200.41     22.43 o 
  -7  -1   6       12.90       14.63      8.53 o 
  -6  -1   6      340.29      304.51     22.19 o 
  -5  -1   6      303.20      283.06     19.99 o 
  -4  -1   6        4.62        3.41      5.36 o 
  -3  -1   6     1799.44     1975.11     46.81 o 
  -2  -1   6     2136.26     2188.87     30.92 o 
  -1  -1   6        4.20        1.61      1.62 o 
   0  -1   6       85.99       80.34      6.10 o 
   1  -1   6     1025.30      984.93     21.20 o 
   2  -1   6      135.88      129.78     14.99 o 
   3  -1   6       42.36       44.86      7.31 o 
   4  -1   6      352.26      297.93     15.85 o 
   5  -1   6       87.82      119.95     11.70 o 
   6  -1   6     1060.81     1109.81     36.81 o 
   7  -1   6      156.31      140.92     13.90 o 
   8  -1   6      314.76      273.55     18.29 o 
   9  -1   6      320.71      354.98     22.19 o 
  10  -1   6     1007.68     1040.32     41.20 o 
  11  -1   6      201.38      224.79     20.72 o 
  12  -1   6      114.75      126.05     17.55 o 
  13  -1   6       61.54       73.39     14.38 o 
 -10   0   6      407.65      429.10     31.69 o 
  -9   0   6        9.75       -4.39      6.58 o 
  -8   0   6      314.67      343.52     26.33 o 
  -7   0   6      497.59      558.32     31.69 o 
  -6   0   6       25.19       38.96      7.07 o 
  -5   0   6      248.58      264.36     12.18 o 
  -4   0   6     1265.09     1214.40     27.81 o 
  -3   0   6       85.18      100.40      5.29 o 
  -2   0   6      154.51      131.27      5.73 o 
  -1   0   6     2565.96     2599.53     43.74 o 
   0   0   6     3130.88     3222.87     52.17 o 
   1   0   6     1804.06     2185.00     52.17 o 
   2   0   6        6.23       11.22      3.90 o 
   3   0   6     1340.99     1529.89     41.20 o 
   4   0   6        1.73        1.95      2.93 o 
   5   0   6      273.50      238.93     14.63 o 
   6   0   6      402.61      424.96     20.72 o 
   7   0   6      698.63      733.62     29.26 o 
   8   0   6      433.97      392.04     22.19 o 
   9   0   6       55.69       41.20      9.26 o 
  10   0   6        4.69       14.63      7.07 o 
  11   0   6        6.22        1.71      6.34 o 
  12   0   6      820.38      836.01     39.01 o 
  13   0   6      151.86      170.66     21.46 o 
 -10   1   6        1.25        5.36      9.26 o 
  -9   1   6      340.77      382.05     29.01 o 
  -8   1   6     1004.74     1012.77     46.08 o 
  -7   1   6      565.78      479.08     29.50 o 
  -6   1   6      400.04      375.46     24.62 o 
  -5   1   6       14.40       14.78      4.51 o 
  -4   1   6       36.41       39.27      4.04 o 
  -3   1   6      495.10      562.56     12.43 o 
  -2   1   6      710.12      719.40     15.42 o 
  -1   1   6        0.02        1.02      1.54 o 
   0   1   6     1614.95     1620.07     28.69 o 
   1   1   6     6820.93     3387.94     72.90 o 
   2   1   6      362.72      384.73     16.09 o 
   3   1   6     1204.65     1356.05     36.81 o 
   4   1   6      556.86      787.01     26.57 o 
   5   1   6      180.23      233.08     14.14 o 
   6   1   6     1406.38     1296.81     39.74 o 
   7   1   6     1546.30     1471.62     45.59 o 
   8   1   6      752.49      735.32     30.72 o 
   9   1   6      570.16      482.98     25.60 o 
  10   1   6        1.17        2.68      5.61 o 
  11   1   6       26.02       46.57     10.97 o 
  12   1   6      306.70      288.91     24.62 o 
  13   1   6      681.53      717.52     38.28 o 
 -10   2   6       47.81       49.74     15.60 o 
  -9   2   6      122.48      135.07     19.99 o 
  -8   2   6        2.09       -4.39      6.34 o 
  -7   2   6     1401.77     1404.08     54.13 o 
  -6   2   6       15.15       20.97      8.78 o 
  -5   2   6     1120.97     1187.83     45.10 o 
  -4   2   6     1734.71     1705.61     35.13 o 
  -3   2   6      287.61      291.20     13.25 o 
  -2   2   6      438.38      415.94     10.11 o 
  -1   2   6     1740.69     1736.60     29.92 o 
   0   2   6      226.21      250.56      9.26 o 
   1   2   6       15.44        4.26      2.21 o 
   2   2   6     6282.88     6472.35    128.97 o 
   3   2   6     1319.96     1395.80     37.30 o 
   4   2   6       64.91       72.17      8.29 o 
   5   2   6      262.67      247.71     14.63 o 
   6   2   6       15.95       12.92      5.12 o 
   7   2   6      153.70      148.48     14.14 o 
   8   2   6     1199.82     1095.67     39.01 o 
   9   2   6      299.37      322.80     20.97 o 
  10   2   6     4333.87     4376.34    107.76 o 
  11   2   6      725.74      714.11     34.86 o 
  12   2   6        8.41       11.22      8.53 o 
  13   2   6        2.60        8.78      8.78 o 
 -10   3   6       77.83       73.14     16.82 o 
  -9   3   6      303.76      300.13     28.04 o 
  -8   3   6      117.66      110.44     18.04 o 
  -7   3   6       30.15       37.55     11.22 o 
  -6   3   6      602.78      577.09     31.45 o 
  -5   3   6      849.96      901.42     38.40 o 
  -4   3   6      231.07      231.60     11.65 o 
  -3   3   6     1216.83     1174.30     27.63 o 
  -2   3   6      858.56      820.14     16.89 o 
  -1   3   6      951.69      995.11     19.49 o 
   0   3   6       94.19       75.82      9.26 o 
   1   3   6      304.75      322.75     10.02 o 
   2   3   6        2.59       -0.40      1.85 o 
   3   3   6     1058.64     1031.55     29.74 o 
   4   3   6     3267.28     3278.23     74.36 o 
   5   3   6      370.22      355.71     17.55 o 
   6   3   6     1219.76     1119.81     36.08 o 
   7   3   6        9.22       14.87      5.85 o 
   8   3   6       33.73       22.43      7.31 o 
   9   3   6     1568.69     1395.80     47.30 o 
  10   3   6      131.16      112.40     15.85 o 
  11   3   6       79.07       86.80     14.87 o 
  12   3   6      478.62      453.97     29.50 o 
  13   3   6       23.29       33.89     12.43 o 
 -10   4   6      260.92      240.88     27.55 o 
  -9   4   6      387.33      365.95     28.53 o 
  -8   4   6       54.87       49.74     13.65 o 
  -7   4   6      405.14      396.92     27.55 o 
  -6   4   6        1.32        5.63      4.68 o 
  -5   4   6      508.86      478.93     17.81 o 
  -4   4   6     2038.88     2098.78    131.78 o 
  -3   4   6       84.60       91.77      8.50 o 
  -2   4   6      317.96      305.73     17.55 o 
  -1   4   6      430.63      438.97     10.60 o 
   0   4   6      344.58      410.11     10.85 o 
   1   4   6      693.97      628.68     15.09 o 
   2   4   6     1660.74     1602.28     29.90 o 
   3   4   6       71.48       78.81     11.46 o 
   4   4   6      695.25      662.91     23.65 o 
   5   4   6     1128.68     1059.83     33.65 o 
   6   4   6      115.06      146.53     13.17 o 
   7   4   6      748.33      698.26     28.77 o 
   8   4   6       99.14      100.69     13.41 o 
   9   4   6       99.64      121.42     15.36 o 
  10   4   6      294.78      231.86     20.72 o 
  11   4   6      681.92      697.29     35.35 o 
  12   4   6       15.11        2.93      8.29 o 
  13   4   6      423.88      439.58     31.45 o 
  -9   5   6      287.11      333.77     29.99 o 
  -8   5   6       16.81       47.05     12.92 o 
  -7   5   6      317.40      319.02     16.45 o 
  -6   5   6      933.30      921.95     27.67 o 
  -5   5   6     1105.60     1110.99     40.59 o 
  -4   5   6      737.58      741.97     23.01 o 
  -3   5   6        3.24        6.83      5.61 o 
  -2   5   6      675.67      686.56     28.53 o 
  -1   5   6       64.84       73.87     10.48 o 
   0   5   6      467.52      490.02     23.53 o 
   1   5   6       11.95       23.28      4.14 o 
   2   5   6       59.12       61.08      5.97 o 
   3   5   6     1593.43     1569.86     30.84 o 
   4   5   6        1.82        5.22      2.98 o 
   5   5   6      773.52      784.74     35.23 o 
   6   5   6     1680.78     1639.85     48.03 o 
   7   5   6        6.50        6.10      5.36 o 
   8   5   6       65.27       49.49      9.75 o 
   9   5   6       59.04       35.60      9.75 o 
  10   5   6       78.48       95.33     14.63 o 
  11   5   6      209.84      166.52     19.99 o 
  12   5   6      597.91      584.41     34.86 o 
  13   5   6      424.76      429.83     31.45 o 
  -9   6   6       12.69        6.34     10.48 o 
  -8   6   6      226.92      258.44     26.09 o 
  -7   6   6       46.61       31.03      7.60 o 
  -6   6   6      117.18      136.42     12.92 o 
  -5   6   6     1293.52     1284.45     33.90 o 
  -4   6   6      373.64      362.15     16.33 o 
  -3   6   6      105.83       90.70     12.92 o 
  -2   6   6      391.36      407.40     22.67 o 
  -1   6   6      200.54      208.46     16.09 o 
   0   6   6      469.81      563.68     26.57 o 
   1   6   6        8.15       23.38      3.69 o 
   2   6   6     2200.30     2177.86     39.12 o 
   3   6   6     2450.41     2285.43     41.48 o 
   4   6   6      905.93      853.14     21.97 o 
   5   6   6      336.74      325.71     28.65 o 
   6   6   6       25.78       19.50      4.91 o 
   7   6   6      571.75      571.47     19.69 o 
   8   6   6       56.06       64.37     11.46 o 
   9   6   6       12.72       24.62      8.78 o 
  10   6   6      332.33      407.16     26.57 o 
  11   6   6      243.72      239.17     23.41 o 
  12   6   6       81.80       70.70     14.87 o 
  -9   7   6      199.54      217.48     26.33 o 
  -8   7   6        0.74        1.05      7.56 o 
  -7   7   6      142.49      140.93     13.57 o 
  -6   7   6      599.47      590.78     22.90 o 
  -5   7   6       27.18       18.52     12.68 o 
  -4   7   6      254.11      250.88     20.97 o 
  -3   7   6      392.17      438.36     25.60 o 
  -2   7   6        0.10       -5.85      4.88 o 
  -1   7   6      223.99      184.32     17.31 o 
   0   7   6      520.25      543.20     27.55 o 
   1   7   6      492.15      608.30     29.01 o 
   2   7   6     1905.09     1905.09     36.26 o 
   3   7   6       55.36       46.18      7.68 o 
   4   7   6      157.43      151.41      9.96 o 
   5   7   6      435.19      426.92     16.11 o 
   6   7   6     1059.02     1095.07     28.29 o 
   7   7   6        6.01        6.20      4.63 o 
   8   7   6       43.12       64.71      9.02 o 
   9   7   6      139.51      168.57     13.53 o 
  10   7   6        9.09       14.94      6.27 o 
  11   7   6      151.05      155.22     14.72 o 
  12   7   6       95.72      106.54     19.26 o 
  -8   8   6      272.38      274.04     40.47 o 
  -7   8   6        5.32       18.29      7.24 o 
  -6   8   6        4.71        5.60      5.85 o 
  -5   8   6      103.80       80.48     10.25 o 
  -4   8   6       38.66       40.72     10.97 o 
  -3   8   6       82.46       78.99     13.90 o 
  -2   8   6      422.38      383.26     24.38 o 
  -1   8   6      536.90      506.87     27.79 o 
   0   8   6      317.96      358.88     23.16 o 
   1   8   6      554.26      509.80     27.55 o 
   2   8   6       15.56       12.19      7.07 o 
   3   8   6      717.36      675.49     30.23 o 
   4   8   6     1923.65     1976.64     40.37 o 
   5   8   6      133.04      141.02     10.95 o 
   6   8   6      945.24     1018.28     47.30 o 
   7   8   6        1.57        3.45      4.98 o 
   8   8   6      554.40      561.57     39.50 o 
   9   8   6       40.08       53.02     16.70 o 
  10   8   6      485.30      546.53     22.75 o 
  11   8   6       50.20       48.27     14.14 o 
  -7   9   6      292.24      301.31     19.47 o 
  -6   9   6        9.23       13.40      8.41 o 
  -5   9   6       12.82        9.19      5.83 o 
  -4   9   6       58.97       49.98     12.43 o 
  -3   9   6        2.57        0.00      6.58 o 
  -2   9   6       39.84       57.78     12.92 o 
  -1   9   6      511.73      468.11     27.79 o 
   0   9   6      782.89      705.33     34.13 o 
   1   9   6      184.05      133.61     17.07 o 
   2   9   6      158.15      153.60     18.04 o 
   3   9   6      134.78      135.07     17.55 o 
   4   9   6      192.85      190.24     12.12 o 
   5   9   6      749.08      723.71     30.11 o 
   6   9   6     1093.97     1152.11     30.94 o 
   7   9   6       83.70       87.19     10.34 o 
   8   9   6      686.85      713.76     65.71 o 
   9   9   6        2.50       -6.69      5.03 o 
  10   9   6       59.55       46.08     12.68 o 
  11   9   6      220.05      213.09     25.11 o 
  -7  10   6       40.37       44.45     10.15 o 
  -6  10   6       31.84       24.17      8.05 o 
  -5  10   6        3.27       12.94      6.56 o 
  -4  10   6       35.59       32.67     11.70 o 
  -3  10   6      566.61      517.11     31.69 o 
  -2  10   6       32.09       11.70      8.53 o 
  -1  10   6      127.50      124.59     17.80 o 
   0  10   6      269.75      328.41     24.14 o 
   1  10   6      316.39      313.29     23.41 o 
   2  10   6        0.51        2.93      7.56 o 
   3  10   6      220.18      169.20     19.75 o 
   4  10   6       61.35       54.61     12.92 o 
   5  10   6      356.43      347.46     16.70 o 
   6  10   6       21.05       19.08      6.49 o 
   7  10   6      967.88     1058.10     30.96 o 
   8  10   6        7.31       11.32      6.85 o 
   9  10   6      445.60      470.28     21.53 o 
  10  10   6       63.02       88.50     17.31 o 
  -5  11   6      253.01      254.78     27.06 o 
  -4  11   6      115.61      101.42     18.04 o 
  -3  11   6        7.98       12.43      9.26 o 
  -2  11   6      485.03      523.70     32.67 o 
  -1  11   6      508.60      454.94     30.23 o 
   0  11   6       56.29       33.65     11.22 o 
   1  11   6       28.41       33.89     11.95 o 
   2  11   6      363.07      399.36     27.31 o 
   3  11   6       66.15       89.23     15.85 o 
   4  11   6        5.79        5.61      7.80 o 
   5  11   6       79.42       50.96     12.92 o 
   6  11   6       14.78        7.11      7.80 o 
   7  11   6       49.78       46.04     12.56 o 
   8  11   6      474.70      529.78     24.62 o 
   9  11   6      131.64      113.13     18.53 o 
  -4  12   6       79.92       74.85     16.58 o 
  -3  12   6      341.36      309.63     29.26 o 
  -2  12   6      229.88      263.31     27.31 o 
  -1  12   6      367.11      347.43     29.74 o 
   0  12   6      250.70      253.56     26.09 o 
   1  12   6       24.38       40.47     12.92 o 
   2  12   6       71.88       66.80     14.63 o 
   3  12   6      116.98       94.11     16.82 o 
   4  12   6      106.25      103.37     18.04 o 
   5  12   6      181.74      173.10     22.19 o 
   6  12   6        1.30        2.19      9.02 o 
   7  12   6      137.56      104.11     18.53 o 
  -2  13   6      218.39      253.07     28.04 o 
  -1  13   6       46.71       53.39     15.85 o 
   0  13   6       42.86       52.17     14.38 o 
   1  13   6      207.70      191.39     24.62 o 
   2  13   6       63.14       67.78     15.85 o 
   3  13   6       64.34       51.20     14.63 o 
   4  13   6      272.25      233.57     25.11 o 
   5  13   6        2.98       18.04     10.73 o 
  -1 -11   7        0.07       -3.66      8.78 o 
   0 -11   7      106.51      126.05     19.99 o 
   1 -11   7      220.30      227.96     24.38 o 
   2 -11   7        0.13       -4.14      7.56 o 
   3 -11   7      157.87      183.10     21.94 o 
   4 -11   7       42.66       40.96     12.92 o 
   5 -11   7      227.07      207.48     22.67 o 
  -3 -10   7        3.21       -0.98      8.78 o 
  -2 -10   7      134.82      119.95     18.53 o 
  -1 -10   7      182.22      223.81     24.62 o 
   0 -10   7       15.84       33.65     11.70 o 
   1 -10   7       93.95       79.72     15.60 o 
   2 -10   7        2.09        2.68      7.07 o 
   3 -10   7      486.96      474.20     29.74 o 
   4 -10   7      159.40      209.19     21.46 o 
   5 -10   7      172.99      180.17     13.96 o 
   6 -10   7        1.51        7.31      5.52 o 
   7 -10   7      212.70      208.96     15.82 o 
  -5  -9   7       93.69       96.06     18.77 o 
  -4  -9   7        0.42       -2.19      7.80 o 
  -3  -9   7      159.47      218.69     24.38 o 
  -2  -9   7      216.08      205.04     22.92 o 
  -1  -9   7       27.64       56.56     13.90 o 
   0  -9   7      621.52      667.79     35.60 o 
   1  -9   7        5.37       15.60      8.53 o 
   2  -9   7       78.27       86.55     14.87 o 
   3  -9   7       94.83       89.72     15.36 o 
   4  -9   7       31.34       34.94      9.75 o 
   5  -9   7       29.05       25.70      6.72 o 
   6  -9   7      486.98      500.28     20.50 o 
   7  -9   7      172.96      183.13     14.31 o 
   8  -9   7      127.39      118.65     12.73 o 
  -6  -8   7        0.94        8.05      9.75 o 
  -5  -8   7       89.29      105.57     18.29 o 
  -4  -8   7       21.52       21.70     10.24 o 
  -3  -8   7      124.18      119.71     18.29 o 
  -2  -8   7      361.11      397.65     27.06 o 
  -1  -8   7       25.96       26.09      9.75 o 
   0  -8   7       73.96       54.61     12.19 o 
   1  -8   7      471.30      457.87     27.79 o 
   2  -8   7       92.11      101.42     15.36 o 
   3  -8   7        1.88       -3.90      5.61 o 
   4  -8   7       24.79       43.54      7.38 o 
   5  -8   7        0.30        9.02      7.07 o 
   6  -8   7        0.14        3.17      4.65 o 
   7  -8   7      246.87      283.56     17.19 o 
   8  -8   7      498.13      505.10     48.76 o 
   9  -8   7      117.55      102.52     11.80 o 
  10  -8   7       16.12       25.62      7.91 o 
  -7  -7   7      175.61      207.85     17.50 o 
  -6  -7   7      205.29      224.86     17.15 o 
  -5  -7   7        7.54       11.92      6.52 o 
  -4  -7   7       57.91       58.15      9.19 o 
  -3  -7   7       42.60       37.99     12.07 o 
  -2  -7   7      269.91      222.24     13.47 o 
  -1  -7   7      173.55      153.84     18.04 o 
   0  -7   7      427.94      483.23     27.55 o 
   1  -7   7       13.39       20.24      7.56 o 
   2  -7   7      883.33      822.12     35.11 o 
   3  -7   7      106.43      115.81     15.12 o 
   4  -7   7      183.80      171.09     17.80 o 
   5  -7   7      356.94      290.73     14.38 o 
   6  -7   7       28.26       28.78      7.80 o 
   7  -7   7        3.70        1.88      9.14 o 
   8  -7   7      173.00      194.26     27.55 o 
   9  -7   7      199.19      236.71     63.88 o 
  10  -7   7       10.48        4.13      5.76 o 
  -7  -6   7        3.46        2.54      6.95 o 
  -6  -6   7      278.02      292.26     18.26 o 
  -5  -6   7      263.18      291.43     16.98 o 
  -4  -6   7      424.59      410.70     18.52 o 
  -3  -6   7       76.30       91.60     23.28 o 
  -2  -6   7       50.89       77.77     18.41 o 
  -1  -6   7      451.95      432.96     21.46 o 
   0  -6   7      274.06      267.21     19.75 o 
   1  -6   7       22.92        8.78      6.10 o 
   2  -6   7      173.72      202.99     10.72 o 
   3  -6   7       19.93       41.20      9.51 o 
   4  -6   7     2312.50     2388.93     47.04 o 
   5  -6   7        4.99        2.09      3.61 o 
   6  -6   7        0.64       -2.90      3.44 o 
   7  -6   7      198.06      192.05     13.18 o 
   8  -6   7       42.18       40.82     13.65 o 
   9  -6   7      926.79      827.66     27.20 o 
  10  -6   7       17.03       16.09      6.70 o 
  11  -6   7      337.33      352.57     19.00 o 
  -8  -5   7       51.02       42.30      9.44 o 
  -7  -5   7      258.13      301.10     22.06 o 
  -6  -5   7      241.48      218.44     15.85 o 
  -5  -5   7        5.37       13.43      7.80 o 
  -4  -5   7      557.06      593.80     45.71 o 
  -3  -5   7        0.98       -2.58      6.10 o 
  -2  -5   7       81.70       70.79      8.53 o 
  -1  -5   7       37.29       49.00     14.63 o 
   0  -5   7      102.10      105.36     11.34 o 
   1  -5   7       11.69       13.90      6.10 o 
   2  -5   7      162.98      149.12      9.14 o 
   3  -5   7      123.66      104.59     12.92 o 
   4  -5   7      404.80      401.17     15.30 o 
   5  -5   7      883.75      864.24     24.05 o 
   6  -5   7       92.04       88.57     14.87 o 
   7  -5   7      418.89      398.27     16.89 o 
   8  -5   7       34.74       28.65     11.46 o 
   9  -5   7        1.11        4.85      4.65 o 
  10  -5   7       17.68       17.21      6.45 o 
  11  -5   7      209.96      246.62     16.95 o 
  12  -5   7       17.44       36.12      8.69 o 
  -8  -4   7       41.15       51.50      9.39 o 
  -7  -4   7        8.45        5.59     13.78 o 
  -6  -4   7      103.74      115.83     11.89 o 
  -5  -4   7       57.45       71.02      9.22 o 
  -4  -4   7        3.60        3.78      4.30 o 
  -3  -4   7      241.26      231.83     15.73 o 
  -2  -4   7      193.33      204.34     13.17 o 
  -1  -4   7      245.66      266.16     23.65 o 
   0  -4   7       13.35       22.83      6.34 o 
   1  -4   7       62.46       67.93     10.00 o 
   2  -4   7      104.68      101.67     12.19 o 
   3  -4   7      844.15      750.44     30.23 o 
   4  -4   7     1042.13     1029.50     38.64 o 
   5  -4   7       77.28       80.28      8.00 o 
   6  -4   7       53.79       53.74      7.29 o 
   7  -4   7      251.84      218.91     10.83 o 
   8  -4   7       13.44        8.86      4.39 o 
   9  -4   7       26.26       10.07      5.31 o 
  10  -4   7      116.45      114.91     11.72 o 
  11  -4   7        0.17        1.95      7.31 o 
  12  -4   7       42.49       44.37     12.19 o 
  -9  -3   7       24.84       39.74     13.17 o 
  -8  -3   7       30.05       35.72      8.14 o 
  -7  -3   7      305.20      330.64     17.29 o 
  -6  -3   7      294.51      290.26     19.02 o 
  -5  -3   7     1049.95     1081.72     29.90 o 
  -4  -3   7        0.99       -3.87      3.53 o 
  -3  -3   7      586.14      561.61     36.94 o 
  -2  -3   7      321.08      290.37     12.93 o 
  -1  -3   7      760.80      703.71     19.99 o 
   0  -3   7        0.32        2.19      2.76 o 
   1  -3   7       43.00       31.49      5.00 o 
   2  -3   7     1014.26     1011.92     25.60 o 
   3  -3   7      241.88      206.50     14.87 o 
   4  -3   7      182.14      143.11     13.41 o 
   5  -3   7     1009.12      985.47     35.84 o 
   6  -3   7       10.81        9.75      5.85 o 
   7  -3   7      394.02      393.50     22.43 o 
   8  -3   7       39.15       46.32     10.24 o 
   9  -3   7      308.06      257.70     21.21 o 
  10  -3   7       34.37       39.50     10.00 o 
  11  -3   7       27.78       33.16     10.48 o 
  12  -3   7       49.46       39.74     11.70 o 
  13  -3   7      371.12      433.98     30.48 o 
  -9  -2   7      157.13      133.36     20.97 o 
  -8  -2   7      157.58      167.50     21.94 o 
  -7  -2   7       22.24       17.53      6.46 o 
  -6  -2   7      427.27      375.64     17.01 o 
  -5  -2   7      343.73      302.15     14.68 o 
  -4  -2   7        3.28       -2.19      3.33 o 
  -3  -2   7     1493.65     1565.25     34.42 o 
  -2  -2   7      785.43      795.88     21.67 o 
  -1  -2   7      798.17      876.82     22.40 o 
   0  -2   7       26.09       38.49      5.17 o 
   1  -2   7      173.44      157.47      8.47 o 
   2  -2   7     1735.66     1729.39     60.10 o 
   3  -2   7     1527.33     1506.79     39.74 o 
   4  -2   7      278.88      298.66     17.31 o 
   5  -2   7        3.71        5.12      4.14 o 
   6  -2   7      343.13      333.77     19.75 o 
   7  -2   7       24.10       27.55      7.80 o 
   8  -2   7       10.65       11.95      6.83 o 
   9  -2   7       18.43       31.94      9.02 o 
  10  -2   7      266.57      253.07     21.46 o 
  11  -2   7       58.33       41.93     10.97 o 
  12  -2   7      145.77      116.54     17.55 o 
  13  -2   7       13.71       14.14     10.00 o 
  -9  -1   7       82.51       55.10     14.63 o 
  -8  -1   7       37.36       38.28     11.46 o 
  -7  -1   7       34.69       42.18     11.22 o 
  -6  -1   7       28.72       20.48      9.02 o 
  -5  -1   7      103.35       84.11     13.65 o 
  -4  -1   7      228.11      222.35     19.26 o 
  -3  -1   7      244.20      265.97     18.90 o 
  -2  -1   7      640.17      597.21     17.84 o 
  -1  -1   7     2211.11     2366.52     47.38 o 
   0  -1   7        2.26        2.38      2.52 o 
   1  -1   7     1917.48     1999.04     36.89 o 
   2  -1   7      194.94      166.09      8.18 o 
   3  -1   7      188.75      221.38     13.90 o 
   4  -1   7      457.56      369.37     18.77 o 
   5  -1   7      175.73      209.43     14.87 o 
   6  -1   7     1006.92      927.93     33.65 o 
   7  -1   7       58.94       68.75     10.97 o 
   8  -1   7        1.32       -0.24      4.63 o 
   9  -1   7      170.19      183.10     18.04 o 
  10  -1   7        7.98       -0.49      5.85 o 
  11  -1   7      198.16      206.99     20.97 o 
  12  -1   7       87.11       95.33     16.34 o 
  13  -1   7      340.47      347.18     28.77 o 
  -9   0   7     1184.17     1207.09     54.61 o 
  -8   0   7       48.92       35.11     11.46 o 
  -7   0   7      372.41      353.28     26.09 o 
  -6   0   7        0.58       -1.46      6.34 o 
  -5   0   7      129.08      117.17     25.36 o 
  -4   0   7      462.83      418.49     15.41 o 
  -3   0   7     1127.40     1036.92     25.06 o 
  -2   0   7     1113.22     1064.09     30.60 o 
  -1   0   7        1.19        3.62      2.77 o 
   0   0   7     4786.54     5060.69     78.66 o 
   1   0   7     1424.74     1524.90     30.12 o 
   2   0   7      903.05      992.05     31.21 o 
   3   0   7      387.74      491.51     20.72 o 
   4   0   7       17.04       22.92      5.85 o 
   5   0   7      139.80      149.21     13.17 o 
   6   0   7     1435.46     1449.92     44.86 o 
   7   0   7       76.27      124.10     13.90 o 
   8   0   7     1353.45     1343.38     45.10 o 
   9   0   7        7.97       16.82      7.31 o 
  10   0   7      107.96       98.01     14.87 o 
  11   0   7      159.44      180.90     19.50 o 
  12   0   7      753.55      873.56     41.20 o 
  13   0   7        8.86        6.83      8.78 o 
  -9   1   7       31.04       38.77     13.41 o 
  -8   1   7      194.70      176.76     22.43 o 
  -7   1   7      320.05      330.60     25.60 o 
  -6   1   7      283.77      301.10     23.41 o 
  -5   1   7      209.65      214.79     20.97 o 
  -4   1   7      424.97      434.52     15.27 o 
  -3   1   7       61.18       69.08      6.63 o 
  -2   1   7     1065.83     1065.23     19.20 o 
  -1   1   7      289.48      291.01      8.76 o 
   0   1   7       72.45       62.95      5.87 o 
   1   1   7     1096.03      716.55     23.89 o 
   2   1   7     2577.22     2622.88     61.68 o 
   3   1   7      587.43      568.56     22.19 o 
   4   1   7      181.84      198.46     12.92 o 
   5   1   7       24.52       18.53      5.85 o 
   6   1   7     1189.22     1189.53     38.52 o 
   7   1   7     1706.10     1565.97     48.03 o 
   8   1   7     1841.55     1822.70     55.34 o 
   9   1   7      687.25      663.64     31.21 o 
  10   1   7      768.55      828.46     36.57 o 
  11   1   7      108.08      105.08     16.09 o 
  12   1   7       42.03       36.33     10.73 o 
  13   1   7      318.47      318.41     27.31 o 
  -9   2   7      143.15      118.49     19.75 o 
  -8   2   7       35.47       43.15     13.17 o 
  -7   2   7      206.48      175.78     21.70 o 
  -6   2   7      137.77      147.50     19.50 o 
  -5   2   7      189.39      187.98     19.99 o 
  -4   2   7      717.63      764.58     35.11 o 
  -3   2   7      731.92      708.66     31.82 o 
  -2   2   7        0.05        0.77      1.90 o 
  -1   2   7       41.81       32.44      4.43 o 
   0   2   7     2483.02     2392.78     40.21 o 
   1   2   7       32.79       59.67      6.46 o 
   3   2   7        0.58        1.22      2.93 o 
   4   2   7      185.85      175.05     12.19 o 
   5   2   7       11.59       13.17      5.12 o 
   6   2   7      668.94      681.68     27.31 o 
   7   2   7       47.29       43.89      8.78 o 
   8   2   7      534.71      534.42     26.33 o 
   9   2   7     2153.13     2131.12     63.39 o 
  10   2   7      181.45      154.33     17.55 o 
  11   2   7        9.87       12.43      8.29 o 
  12   2   7     1032.99     1073.24     46.32 o 
  13   2   7        1.02        0.49      8.05 o 
  -9   3   7       33.72       47.30     14.63 o 
  -8   3   7       22.14       22.43     11.46 o 
  -7   3   7      128.57      161.64     21.46 o 
  -6   3   7       36.16       37.30     11.22 o 
  -5   3   7      855.21      781.16     37.06 o 
  -4   3   7     1181.66     1208.17     35.11 o 
  -3   3   7       17.61       18.29      4.57 o 
  -2   3   7      319.83      325.42     19.26 o 
  -1   3   7       98.63      122.69     10.97 o 
   0   3   7       20.06       18.47      3.38 o 
   1   3   7       10.32       14.56      8.29 o 
   2   3   7      204.69      203.60     17.31 o 
   3   3   7      502.31      509.07     19.50 o 
   4   3   7      104.98       68.51      8.53 o 
   5   3   7      337.08      329.87     17.55 o 
   6   3   7      685.62      674.37     27.06 o 
   7   3   7      339.04      324.99     19.26 o 
   8   3   7      644.99      585.62     27.79 o 
   9   3   7      906.75      860.40     35.84 o 
  10   3   7      371.89      382.53     24.38 o 
  11   3   7     1102.16     1169.79     47.05 o 
  12   3   7      205.32      249.90     23.89 o 
  13   3   7      292.36      295.25     27.31 o 
  -9   4   7       30.50       50.96     15.12 o 
  -8   4   7       46.35       62.41     15.60 o 
  -7   4   7      173.05      151.16     20.97 o 
  -6   4   7      703.76      647.55     35.60 o 
  -5   4   7        0.09        8.58      4.89 o 
  -4   4   7      291.66      309.08     33.77 o 
  -3   4   7      357.61      338.90     14.61 o 
  -2   4   7        5.53        6.58      5.12 o 
  -1   4   7        1.58        3.17      4.39 o 
   0   4   7       25.47       21.90      3.39 o 
   1   4   7       10.15        3.28      2.32 o 
   2   4   7      141.04      148.92      7.89 o 
   3   4   7      329.60      310.66     11.54 o 
   4   4   7      381.96      455.19     19.50 o 
   5   4   7     2742.99     2794.76     68.27 o 
   6   4   7      215.46      192.61     14.38 o 
   7   4   7      117.90      120.20     13.41 o 
   8   4   7        2.04        0.98      5.12 o 
   9   4   7     1633.62     1664.47     54.13 o 
  10   4   7      229.10      197.97     19.75 o 
  11   4   7        0.44        2.44      7.07 o 
  12   4   7      463.92      517.85     32.43 o 
  13   4   7      553.75      639.26     37.30 o 
  -9   5   7       46.51       70.95     16.82 o 
  -8   5   7      151.79      147.75     21.94 o 
  -7   5   7       46.32       51.69     13.90 o 
  -6   5   7      327.37      354.37     24.99 o 
  -5   5   7      706.72      664.95     22.95 o 
  -4   5   7      602.96      582.71     23.16 o 
  -3   5   7        3.91        8.84      4.68 o 
  -2   5   7      871.38     1002.05     36.81 o 
  -1   5   7      387.33      420.08     22.67 o 
   0   5   7       43.34       39.74      8.78 o 
   1   5   7       66.10       84.30      8.53 o 
   2   5   7      483.34      475.67     14.27 o 
   3   5   7     1155.51     1141.63     25.41 o 
   4   5   7      828.74      807.41     24.87 o 
   5   5   7      210.23      232.36     11.39 o 
   6   5   7     1187.59     1135.41     37.79 o 
   7   5   7        5.84        4.88      5.36 o 
   8   5   7      404.82      485.66     25.84 o 
   9   5   7       77.49       60.46     11.46 o 
  10   5   7       44.42       35.35     10.48 o 
  11   5   7      285.70      228.20     22.67 o 
  12   5   7      247.20      249.41     25.11 o 
  13   5   7        5.67        4.39      9.02 o 
  -8   6   7       32.34        7.31     10.00 o 
  -7   6   7       25.20       13.65     10.00 o 
  -6   6   7      451.35      430.84     28.77 o 
  -5   6   7      241.94      235.24     15.13 o 
  -4   6   7       17.90       21.49      6.27 o 
  -3   6   7       25.30       13.90      7.31 o 
  -2   6   7       55.89       50.71     10.24 o 
  -1   6   7      128.16      127.75     14.87 o 
   0   6   7      393.74      434.71     24.14 o 
   1   6   7      240.57      225.52     17.55 o 
   2   6   7     2268.35     2329.79     41.88 o 
   3   6   7        1.66        3.82      6.46 o 
   4   6   7      129.78      139.50      9.75 o 
   5   6   7     1769.04     1719.35     36.44 o 
   6   6   7      781.24      737.74     22.14 o 
   7   6   7        8.34       10.22      4.74 o 
   8   6   7       12.25        6.83      7.07 o 
   9   6   7      288.42      241.86     20.97 o 
  10   6   7       98.58      144.58     18.53 o 
  11   6   7      327.10      384.48     27.55 o 
  12   6   7       12.96       25.60     11.22 o 
  -8   7   7       19.61       34.62     13.65 o 
  -7   7   7      135.29      162.10     31.09 o 
  -6   7   7        9.37       -4.05      5.16 o 
  -5   7   7       41.08       36.29      7.71 o 
  -4   7   7        3.52        6.35      5.07 o 
  -3   7   7        3.65       -0.24      6.83 o 
  -2   7   7      402.94      404.96     24.87 o 
  -1   7   7       36.60       32.43      9.26 o 
   0   7   7      149.88      129.71     15.85 o 
   1   7   7      343.61      339.14     22.19 o 
   2   7   7      158.36      136.53     16.34 o 
   3   7   7     1875.64     1846.82     37.07 o 
   4   7   7      858.71      899.36     23.78 o 
   5   7   7      384.45      410.28     16.14 o 
   6   7   7      514.86      505.67     18.60 o 
   7   7   7       86.20       96.16     10.06 o 
   8   7   7      295.74      292.46     15.32 o 
   9   7   7        5.65       11.15      6.00 o 
  10   7   7       97.20      105.77     12.06 o 
  11   7   7        6.44       -5.30      5.26 o 
  12   7   7       96.64      104.59     18.77 o 
  -7   8   7       50.52       58.27     15.97 o 
  -6   8   7        3.42        9.65      6.46 o 
  -5   8   7      249.30      245.31     16.72 o 
  -4   8   7      528.31      482.49     29.01 o 
  -3   8   7        1.65        1.46      6.34 o 
  -2   8   7       40.62       64.37     12.68 o 
  -1   8   7      532.67      456.16     27.06 o 
   0   8   7       15.35       13.17      7.80 o 
   1   8   7      206.35      214.06     20.48 o 
   2   8   7      833.42      853.08     37.79 o 
   3   8   7       20.42       32.18     10.24 o 
   4   8   7        1.91        6.02      4.33 o 
   5   8   7     1560.73     1662.68     37.42 o 
   6   8   7      523.92      610.31     21.24 o 
   7   8   7       41.52       41.97     10.24 o 
   8   8   7       26.33       21.01      7.68 o 
   9   8   7      116.64      122.18     12.76 o 
  10   8   7       64.19       75.28     10.59 o 
  11   8   7      250.12      299.46     19.37 o 
  -7   9   7      203.75      208.54     17.57 o 
  -6   9   7        8.47        9.99      6.81 o 
  -5   9   7       13.93       11.30     14.14 o 
  -4   9   7      249.08      222.11     22.92 o 
  -3   9   7      111.09      108.25     17.07 o 
  -2   9   7        8.66       28.28     10.24 o 
  -1   9   7       44.93       66.07     13.17 o 
   0   9   7      287.80      275.26     23.65 o 
   1   9   7      814.65      776.04     37.30 o 
   2   9   7      826.18      783.35     37.30 o 
   3   9   7      472.37      416.42     27.06 o 
   4   9   7      138.18      131.66     18.04 o 
   5   9   7     1070.27     1006.41     28.05 o 
   6   9   7      249.41      289.59     17.92 o 
   7   9   7      383.41      413.97     18.73 o 
   8   9   7       11.37       15.38      8.53 o 
   9   9   7      280.73      327.04     36.57 o 
  10   9   7       35.62       44.16      9.37 o 
  -6  10   7       15.66       26.34      8.53 o 
  -5  10   7      105.81      118.26     13.62 o 
  -4  10   7       18.73       23.89     10.73 o 
  -3  10   7      282.12      260.39     25.36 o 
  -2  10   7      667.23      655.84     36.08 o 
  -1  10   7      366.29      430.08     28.53 o 
   0  10   7       26.44       34.62     10.97 o 
   1  10   7       23.73       28.04     10.24 o 
   2  10   7       43.59       74.85     14.87 o 
   3  10   7       35.42       37.55     11.22 o 
   4  10   7       45.21       40.47     11.70 o 
   5  10   7      218.59      227.23     23.65 o 
   6  10   7       20.45       19.73      6.77 o 
   7  10   7       37.10       39.14      9.39 o 
   8  10   7      347.37      356.50     18.73 o 
   9  10   7        1.08       -1.65      6.13 o 
  10  10   7      185.07      202.64     17.10 o 
  -5  11   7       26.56       24.04      8.75 o 
  -4  11   7      218.85      213.82     25.36 o 
  -3  11   7      133.29      173.59     23.16 o 
  -2  11   7      163.88      127.75     19.75 o 
  -1  11   7      682.38      658.28     37.06 o 
   0  11   7      218.26      169.45     21.70 o 
   1  11   7        0.98       -5.61      6.83 o 
   2  11   7      112.94      100.20     17.07 o 
   3  11   7      122.82      164.33     21.46 o 
   4  11   7       83.64       93.87     17.55 o 
   5  11   7       11.11       12.68      9.26 o 
   6  11   7       40.57       49.25     14.63 o 
   7  11   7       31.06       38.77      8.71 o 
   8  11   7      212.08      246.36     17.81 o 
   9  11   7      118.46      161.23     15.68 o 
  -3  12   7      121.22      133.61     20.97 o 
  -2  12   7      202.85      221.86     26.33 o 
  -1  12   7       18.75       23.41     11.70 o 
   0  12   7       28.18       34.38     12.43 o 
   1  12   7      122.28       94.35     17.55 o 
   2  12   7      138.97      122.63     19.26 o 
   3  12   7        3.76        7.31     10.00 o 
   4  12   7      154.56      158.72     22.43 o 
   5  12   7        0.87       10.97     10.24 o 
   6  12   7       70.26       45.35     14.38 o 
   7  12   7      470.85      491.51     34.13 o 
  -1  13   7      173.33      157.99     23.41 o 
   0  13   7       68.81       71.44     17.07 o 
   1  13   7        1.58        1.22     10.24 o 
   2  13   7      334.72      315.73     30.23 o 
   3  13   7      213.29      201.38     24.87 o 
   4  13   7        5.19      -12.80      8.53 o 
   5  13   7       95.23      142.87     22.43 o 
  -1 -10   8      332.64      304.51     29.26 o 
   0 -10   8      167.77      199.68     24.62 o 
   1 -10   8       21.19       39.25     12.43 o 
   2 -10   8      120.66      166.03     21.46 o 
   3 -10   8       21.20       14.38     10.00 o 
   4 -10   8       83.70       68.51     14.63 o 
   5 -10   8       17.49        6.34      8.53 o 
   6 -10   8       85.98       80.73     11.20 o 
  -3  -9   8        3.71        3.66      9.75 o 
  -2  -9   8      546.48      528.33     33.89 o 
  -1  -9   8      261.62      246.00     25.11 o 
   0  -9   8       92.55      117.03     18.77 o 
   1  -9   8       16.42       23.89     10.24 o 
   2  -9   8       53.74       42.67     11.95 o 
   3  -9   8      106.31      102.16     16.34 o 
   4  -9   8      116.79      110.93     17.31 o 
   5  -9   8        2.32       10.47      5.66 o 
   6  -9   8       14.34        9.14      5.52 o 
   7  -9   8      217.69      253.49     16.89 o 
   8  -9   8        9.59        8.54      6.62 o 
  -5  -8   8        3.47        9.75      9.75 o 
  -4  -8   8       86.49       90.45     17.80 o 
  -3  -8   8       12.76       23.16     10.97 o 
  -2  -8   8       15.68       39.74     12.43 o 
  -1  -8   8      348.54      424.96     28.53 o 
   0  -8   8      340.29      331.09     25.11 o 
   1  -8   8      124.32       99.47     16.09 o 
   2  -8   8       57.68       86.55     14.87 o 
   3  -8   8        1.37       -7.31      5.12 o 
   4  -8   8       23.96       24.15      6.20 o 
   5  -8   8      705.78      714.73     24.34 o 
   6  -8   8      132.65      137.25     12.41 o 
   7  -8   8      152.90      171.89     13.96 o 
   8  -8   8      174.22      205.26     15.42 o 
   9  -8   8      129.71      141.32     14.22 o 
  -6  -7   8      217.96      241.59     25.11 o 
  -5  -7   8      244.39      261.16     18.08 o 
  -4  -7   8        0.16       -2.59      5.16 o 
  -3  -7   8      261.98      275.64     17.80 o 
  -2  -7   8       83.44      113.37     17.07 o 
  -1  -7   8       15.89       20.48      8.78 o 
   0  -7   8      375.60      404.23     26.33 o 
   1  -7   8       49.02       29.74      9.26 o 
   2  -7   8        9.31        3.41      6.58 o 
   3  -7   8        0.57        5.61      6.10 o 
   4  -7   8      275.36      251.06     13.78 o 
   5  -7   8       10.53       11.20      4.99 o 
   6  -7   8      226.10      230.83     30.23 o 
   7  -7   8      881.75      841.98     33.52 o 
   8  -7   8      480.04      481.27     20.94 o 
   9  -7   8       52.23       45.47     16.94 o 
  10  -7   8       20.78       31.10      8.43 o 
  -6  -6   8      114.25      114.41     17.68 o 
  -5  -6   8      122.18      166.67     14.81 o 
  -4  -6   8      904.20      945.14     51.69 o 
  -3  -6   8       61.57       74.43     11.58 o 
  -2  -6   8        4.18        4.50      4.82 o 
  -1  -6   8        3.24       -0.49      5.85 o 
   0  -6   8        0.78       -6.95      4.63 o 
   1  -6   8      717.01      684.12     32.18 o 
   2  -6   8      794.08      825.04     35.84 o 
   3  -6   8       36.47       45.10     10.24 o 
   4  -6   8       12.22       20.60      6.22 o 
   5  -6   8       45.97       46.32      7.56 o 
   6  -6   8       54.37       40.97      6.97 o 
   7  -6   8       53.39       59.49     10.36 o 
   8  -6   8     1414.62     1371.38     29.74 o 
   9  -6   8       53.52       42.69      8.27 o 
  10  -6   8        3.61        6.59      5.60 o 
  11  -6   8      124.03      134.25     14.31 o 
  -7  -5   8       24.62       33.96      8.60 o 
  -6  -5   8      239.65      278.45     17.99 o 
  -5  -5   8       15.07       21.15      8.66 o 
  -4  -5   8       42.25       49.45      9.51 o 
  -3  -5   8     1519.54     1483.87     36.80 o 
  -2  -5   8       19.77       10.59      4.72 o 
  -1  -5   8       23.82       12.21      4.82 o 
   0  -5   8        2.34       13.17      6.58 o 
   1  -5   8      110.95      121.90     14.38 o 
   2  -5   8      170.11      177.74     16.82 o 
   3  -5   8      883.79      834.06     34.86 o 
   4  -5   8     1307.84     1228.36     29.94 o 
   5  -5   8      101.59      108.08      9.82 o 
   6  -5   8       27.27       28.50      6.03 o 
   7  -5   8      619.87      580.59     21.38 o 
   8  -5   8      127.26      152.15     13.02 o 
   9  -5   8       44.30       48.13      8.44 o 
  10  -5   8       20.95       22.49      7.22 o 
  11  -5   8        2.97       -0.73      7.31 o 
  -8  -4   8       84.05      106.99     13.78 o 
  -7  -4   8      249.04      245.42     17.18 o 
  -6  -4   8       53.28       38.91      8.29 o 
  -5  -4   8      541.00      528.17     21.09 o 
  -4  -4   8      452.42      431.85     26.94 o 
  -3  -4   8       21.70       15.44      8.05 o 
  -2  -4   8       34.45       40.62      6.66 o 
  -1  -4   8       88.03       71.46     14.26 o 
   0  -4   8       74.35       79.96      8.05 o 
   1  -4   8      258.74      240.39     17.07 o 
   2  -4   8       17.11       28.28      8.05 o 
   3  -4   8      387.11      350.84     20.97 o 
   4  -4   8     3734.05     3785.84     93.87 o 
   5  -4   8       23.64       18.77      7.07 o 
   6  -4   8       14.69       26.82      8.53 o 
   7  -4   8      205.26      203.58     19.02 o 
   8  -4   8      382.33      412.52     25.36 o 
   9  -4   8        4.64        3.41      6.83 o 
  10  -4   8      214.26      202.12     21.21 o 
  11  -4   8      114.47      103.86     17.07 o 
  12  -4   8       85.29      107.52     18.04 o 
  -8  -3   8      156.21      138.24     21.46 o 
  -7  -3   8      244.70      254.12     16.62 o 
  -6  -3   8      492.56      461.12     37.42 o 
  -5  -3   8       71.82       87.34     10.17 o 
  -4  -3   8       38.57       35.86      6.98 o 
  -3  -3   8      875.63      914.76     30.60 o 
  -2  -3   8      311.23      335.31     14.65 o 
  -1  -3   8      838.38      905.65     24.48 o 
   0  -3   8      579.35      578.38     18.16 o 
   1  -3   8       46.24       38.49      5.51 o 
   2  -3   8       94.69       90.40      7.14 o 
   3  -3   8      929.13      867.95     33.40 o 
   4  -3   8      464.26      458.60     23.41 o 
   5  -3   8      622.98      615.37     28.28 o 
   6  -3   8      532.81      495.90     26.09 o 
   7  -3   8      168.86      175.05     17.55 o 
   8  -3   8        1.55       -1.71      5.12 o 
   9  -3   8        1.95        0.73      6.58 o 
  10  -3   8       31.43       28.77      9.75 o 
  11  -3   8      306.19      264.29     24.38 o 
  12  -3   8      183.50      224.06     24.14 o 
  -8  -2   8       71.03       78.26     17.07 o 
  -7  -2   8       62.25       80.46     16.34 o 
  -6  -2   8      125.03      126.83     19.26 o 
  -5  -2   8      861.10      822.05     25.65 o 
  -4  -2   8      129.56      121.59     10.72 o 
  -3  -2   8      275.03      271.96     29.62 o 
  -2  -2   8      778.00      853.23     23.67 o 
  -1  -2   8      782.75      741.13     21.28 o 
   0  -2   8      258.82      263.07     11.72 o 
   1  -2   8     1254.22     1223.41     44.25 o 
   2  -2   8       14.29       23.06      4.33 o 
   3  -2   8       22.75       15.05      3.75 o 
   4  -2   8     1727.73     1767.11     52.17 o 
   5  -2   8        2.23        5.12      4.88 o 
   6  -2   8     1871.96     1974.35     59.00 o 
   7  -2   8        3.70       11.22      6.34 o 
   8  -2   8       22.53       22.67      8.29 o 
   9  -2   8       49.65       58.27     12.43 o 
  10  -2   8      593.51      631.70     32.91 o 
  11  -2   8      139.78      120.93     17.80 o 
  12  -2   8      344.79      360.59     27.06 o 
  13  -2   8      281.41      297.93     27.79 o 
  -8  -1   8        1.10       13.41      9.75 o 
  -7  -1   8      103.81      103.86     18.29 o 
  -6  -1   8      446.11      412.52     28.28 o 
  -5  -1   8      222.93      197.24     20.48 o 
  -4  -1   8        1.14       -0.49      5.61 o 
  -3  -1   8      595.48      584.78     19.30 o 
  -2  -1   8        2.46        2.08      3.33 o 
  -1  -1   8      124.96      147.27     16.70 o 
   0  -1   8     3306.21     3449.24     58.88 o 
   1  -1   8      116.61      140.89     19.63 o 
   2  -1   8     1879.88     1880.58     36.29 o 
   3  -1   8       24.81       22.76     10.00 o 
   4  -1   8        0.58       -0.98      3.66 o 
   5  -1   8      487.59      521.02     24.87 o 
   6  -1   8     2530.76     2424.17     65.83 o 
   7  -1   8      956.54      964.74     37.30 o 
   8  -1   8     1249.77     1240.73     44.86 o 
   9  -1   8      104.65      123.12     15.85 o 
  10  -1   8       21.00       28.04      9.26 o 
  11  -1   8      123.80      108.98     16.34 o 
  12  -1   8      260.62      245.03     24.38 o 
  13  -1   8      147.13      173.83     22.19 o 
  -9   0   8        9.94        7.31     10.24 o 
  -8   0   8      629.78      579.77     36.81 o 
  -7   0   8      195.34      155.55     21.21 o 
  -6   0   8      408.61      384.48     27.31 o 
  -5   0   8       78.47       79.24     14.63 o 
  -4   0   8       38.15       49.60      7.19 o 
  -3   0   8      937.87      944.15     24.76 o 
  -2   0   8     1777.53     1635.95     53.15 o 
  -1   0   8      120.38      104.84      7.53 o 
   0   0   8      142.48      202.79      8.09 o 
   1   0   8     1651.18     1634.48     33.05 o 
   2   0   8      180.81      175.05     12.43 o 
   3   0   8      783.96      810.17     29.26 o 
   4   0   8     1422.62     1472.11     44.37 o 
   5   0   8       93.49       68.02     10.24 o 
   6   0   8        0.37        0.49      4.63 o 
   7   0   8     1541.70     1622.78     51.20 o 
   8   0   8      264.52      278.43     19.75 o 
   9   0   8     1534.91     1571.58     52.91 o 
  10   0   8      146.57      142.87     17.80 o 
  11   0   8        2.47        2.44      6.83 o 
  12   0   8      285.94      347.67     26.33 o 
  13   0   8       53.18       24.38     10.97 o 
  -9   1   8       94.92      101.67     19.50 o 
  -8   1   8       33.95       36.33     13.17 o 
  -7   1   8      111.54       98.25     17.31 o 
  -6   1   8      198.98      207.97     22.92 o 
  -5   1   8      336.06      302.56     23.41 o 
  -4   1   8      216.79      198.70     19.99 o 
  -3   1   8        3.96        9.41      4.88 o 
  -2   1   8      916.93      906.82     20.95 o 
  -1   1   8      650.10      637.97     14.43 o 
   0   1   8     1778.40     1839.94     28.99 o 
   1   1   8     1395.79     1109.08     33.40 o 
   2   1   8       25.91       13.90      4.63 o 
   3   1   8      318.19      365.71     18.04 o 
   4   1   8       34.13       46.57      8.29 o 
   5   1   8      292.22      283.30     17.07 o 
   6   1   8      835.82      884.53     33.40 o 
   7   1   8      122.99      132.63     14.38 o 
   8   1   8     1162.50     1096.16     40.72 o 
   9   1   8     1575.24     1497.71     51.20 o 
  10   1   8       63.77       34.62     10.24 o 
  11   1   8      775.99      782.13     37.79 o 
  12   1   8        0.23       -3.17      6.83 o 
  13   1   8       48.89       42.67     13.17 o 
  -9   2   8        6.86       -9.51      9.02 o 
  -8   2   8      162.39      153.60     22.92 o 
  -7   2   8        1.73        0.98      7.07 o 
  -6   2   8      183.09      220.16     23.89 o 
  -5   2   8      143.58      164.81     19.99 o 
  -4   2   8        0.34        0.73      6.34 o 
  -3   2   8       12.33       13.90      7.07 o 
  -2   2   8      333.26      337.71     14.70 o 
  -1   2   8      401.24      395.36     16.63 o 
   0   2   8     2671.98     2721.50     45.91 o 
   1   2   8      366.77      347.71     11.98 o 
   3   2   8      212.73      198.22     12.68 o 
   4   2   8      470.65      417.64     19.75 o 
   5   2   8      367.41      412.03     20.48 o 
   6   2   8     1332.84     1252.92     40.72 o 
   7   2   8      508.05      543.45     25.84 o 
   8   2   8        0.39       -0.49      5.12 o 
   9   2   8       25.80       31.94      9.02 o 
  10   2   8       97.70      103.86     15.12 o 
  11   2   8      776.03      760.43     37.06 o 
  12   2   8      336.46      342.06     25.84 o 
  13   2   8      172.17      156.28     21.46 o 
  -8   3   8      101.09      122.63     20.72 o 
  -7   3   8       48.07       64.85     15.60 o 
  -6   3   8      249.38      238.44     24.62 o 
  -5   3   8      261.35      281.84     25.11 o 
  -4   3   8      964.64      919.64     41.20 o 
  -3   3   8        6.84        9.96      4.88 o 
  -2   3   8      139.68      163.81     10.90 o 
  -1   3   8      132.14      109.96     12.19 o 
   0   3   8      220.68      224.30      9.31 o 
   1   3   8     1219.61     1327.73     26.96 o 
   2   3   8     1219.01     1241.86     26.28 o 
   3   3   8       99.87      113.61     10.24 o 
   4   3   8       88.88       80.70      9.51 o 
   5   3   8      371.22      380.58     19.50 o 
   6   3   8       70.84       91.92     11.70 o 
   7   3   8        4.31        4.39      5.12 o 
   8   3   8     1142.36     1046.18     39.50 o 
   9   3   8       30.34       40.72     10.00 o 
  10   3   8      528.65      542.96     29.50 o 
  11   3   8       12.52       21.46      9.51 o 
  12   3   8      749.94      823.09     40.96 o 
  13   3   8        1.11       -3.90      7.56 o 
  -8   4   8       22.47        9.02     10.24 o 
  -7   4   8       22.18       19.26     10.48 o 
  -6   4   8      178.64      200.41     23.41 o 
  -5   4   8      130.43      115.81     17.80 o 
  -4   4   8       54.86       64.24      8.30 o 
  -3   4   8     1765.74     1756.06     39.50 o 
  -2   4   8      104.87      106.72     11.70 o 
  -1   4   8      224.15      240.64     17.07 o 
   0   4   8       22.57       11.95      6.10 o 
   1   4   8      668.57      714.81     18.03 o 
   2   4   8       40.33       50.56      5.59 o 
   3   4   8     1153.64     1149.06     35.35 o 
   4   4   8     1091.81     1076.80     25.72 o 
   5   4   8      160.46      178.71     13.41 o 
   6   4   8       12.10        7.56      5.61 o 
   7   4   8      314.39      307.20     19.26 o 
   8   4   8      170.16      169.93     16.82 o 
   9   4   8      633.49      567.10     29.01 o 
  10   4   8      267.38      234.30     21.21 o 
  11   4   8      374.70      344.26     25.36 o 
  12   4   8      505.41      504.44     31.69 o 
  13   4   8       66.86      103.13     18.53 o 
  -8   5   8        8.19        1.46      9.51 o 
  -7   5   8      142.98      133.85     21.21 o 
  -6   5   8        0.01        5.36      8.78 o 
  -5   5   8      253.33      261.50     15.21 o 
  -4   5   8      376.13      407.62     17.84 o 
  -3   5   8       53.17       50.42      7.92 o 
  -2   5   8      242.50      258.68     18.29 o 
  -1   5   8     1082.30      968.16     37.30 o 
   0   5   8      323.89      377.17     22.19 o 
   1   5   8      138.40      108.01     13.65 o 
   2   5   8      697.77      730.90     19.15 o 
   3   5   8       10.68       17.36      4.37 o 
   4   5   8      859.47      833.13     22.24 o 
   5   5   8      472.27      485.82     16.94 o 
   6   5   8      142.85      138.97     13.90 o 
   7   5   8      450.76      419.10     22.67 o 
   8   5   8      286.64      306.71     20.72 o 
   9   5   8       46.11       49.25     11.46 o 
  10   5   8      362.63      337.92     24.14 o 
  11   5   8      189.51      147.99     19.26 o 
  12   5   8       18.64       30.96     12.19 o 
  -8   6   8        0.18       -2.19      9.26 o 
  -7   6   8      468.52      463.72     33.16 o 
  -6   6   8        1.82        3.90      8.78 o 
  -5   6   8        6.53       13.43      9.75 o 
  -4   6   8       38.08       44.24     10.12 o 
  -3   6   8      288.49      308.17     21.46 o 
  -2   6   8      119.26       96.55     13.65 o 
  -1   6   8       72.48       77.04     12.43 o 
   0   6   8      204.42      187.49     17.80 o 
   1   6   8      548.50      548.57     28.04 o 
   2   6   8        1.18       10.97      6.83 o 
   3   6   8      928.20      945.54     23.55 o 
   4   6   8      463.38      453.71     28.53 o 
   5   6   8     1691.10     1755.34     40.11 o 
   6   6   8       42.46       53.06      7.46 o 
   7   6   8       15.93       19.84      5.77 o 
   8   6   8        1.13        0.98      5.61 o 
   9   6   8      278.70      249.66     21.46 o 
  10   6   8       75.34       66.32     13.65 o 
  11   6   8       59.76       47.54     13.17 o 
  12   6   8       93.16      149.94     21.21 o 
  -7   7   8      116.09      100.94     19.02 o 
  -6   7   8      991.26      897.79     30.15 o 
  -5   7   8      287.46      305.84     17.81 o 
  -4   7   8       48.76       51.64      9.75 o 
  -3   7   8      416.21      389.60     25.11 o 
  -2   7   8      220.35      223.57     20.24 o 
  -1   7   8       93.56      102.89     15.12 o 
   0   7   8      138.90      122.63     16.58 o 
   1   7   8      228.54      265.26     21.94 o 
   2   7   8      102.31      104.35     15.60 o 
   3   7   8        0.89       -3.17      5.85 o 
   4   7   8      208.30      234.66     12.52 o 
   5   7   8      780.19      762.08     23.13 o 
   6   7   8      536.78      555.52     20.12 o 
   7   7   8        7.66       13.60      5.67 o 
   8   7   8       78.87      107.08     22.31 o 
   9   7   8      308.28      272.79     16.93 o 
  10   7   8      257.88      263.20     26.70 o 
  11   7   8      231.44      236.74     24.62 o 
  12   7   8      148.66      148.23     21.94 o 
  -7   8   8      190.67      204.80     26.33 o 
  -6   8   8      187.13      210.09     32.18 o 
  -5   8   8      176.86      160.90     14.80 o 
  -4   8   8      619.77      598.65     24.01 o 
  -3   8   8       27.92       30.96     10.00 o 
  -2   8   8      190.17      200.65     20.48 o 
  -1   8   8       18.17       14.14      8.29 o 
   0   8   8       19.73       42.91     11.70 o 
   1   8   8       58.18       44.62     11.46 o 
   2   8   8     1767.89     1801.98     60.95 o 
   3   8   8     3739.61     3550.81     96.55 o 
   4   8   8      894.85      898.19     40.72 o 
   5   8   8       12.00       14.93      5.79 o 
   6   8   8     1066.22     1166.86     31.21 o 
   7   8   8      111.99      122.51     19.38 o 
   8   8   8      138.74      142.07     16.34 o 
   9   8   8       18.81       34.94      8.25 o 
  10   8   8      169.86      155.87     14.80 o 
  11   8   8       31.94       28.09      8.67 o 
  -6   9   8      105.63      102.50     13.09 o 
  -5   9   8      170.59      149.14     18.04 o 
  -4   9   8       13.11       13.17      8.78 o 
  -3   9   8       95.84       71.68     14.87 o 
  -2   9   8      287.59      264.29     24.62 o 
  -1   9   8       39.61       48.27     12.68 o 
   0   9   8        2.65       10.00      7.56 o 
   1   9   8      677.03      722.40     37.06 o 
   2   9   8      112.44       91.67     15.85 o 
   3   9   8      970.37     1024.48     44.86 o 
   4   9   8       50.11       66.80     13.65 o 
   5   9   8      150.09      127.02     18.77 o 
   6   9   8       32.09       32.06      7.38 o 
   7   9   8       85.63      117.13     12.68 o 
   8   9   8      387.43      404.37     19.61 o 
   9   9   8       20.36       31.12      8.30 o 
  10   9   8        0.36        5.30     11.95 o 
  -5  10   8       28.67       22.52     24.99 o 
  -4  10   8       38.42       45.35     13.17 o 
  -3  10   8       50.24       47.54     13.17 o 
  -2  10   8      386.77      392.53     28.53 o 
  -1  10   8      489.64      466.40     30.48 o 
   0  10   8        0.90       -0.98      7.31 o 
   1  10   8        9.87       10.73      9.26 o 
   2  10   8      800.33      734.59     38.77 o 
   3  10   8       98.72       81.19     15.85 o 
   4  10   8       77.38       68.75     15.12 o 
   5  10   8      113.44      107.03     17.80 o 
   6  10   8        0.41        6.10      8.78 o 
   7  10   8        0.63        0.54      6.09 o 
   8  10   8      129.14      125.82     13.36 o 
   9  10   8        6.45        8.15      6.85 o 
  -4  11   8        0.84        6.83     10.00 o 
  -3  11   8        9.36        0.00      9.75 o 
  -2  11   8       21.79        8.29      9.75 o 
  -1  11   8      518.28      544.18     34.62 o 
   0  11   8      265.18      312.80     28.28 o 
   1  11   8      317.93      229.42     25.36 o 
   2  11   8        0.95       -0.73      8.29 o 
   3  11   8       82.43       89.48     17.31 o 
   4  11   8      334.19      350.11     29.74 o 
   5  11   8       20.98       25.36     12.19 o 
   6  11   8      353.79      401.55     30.72 o 
   7  11   8       28.39       25.11     12.19 o 
   8  11   8        0.43        1.22     10.00 o 
  -2  12   8       76.13      115.81     20.48 o 
  -1  12   8      390.27      366.20     31.94 o 
   0  12   8       50.35       44.62     13.65 o 
   1  12   8      263.24      269.41     28.04 o 
   2  12   8       49.06       61.93     15.85 o 
   3  12   8      201.85      238.93     26.57 o 
   4  12   8        4.19        1.46      9.75 o 
   5  12   8       80.43       55.10     15.60 o 
   6  12   8        2.15        4.39     10.00 o 
   7  12   8        9.96       43.15     15.36 o 
   1  13   8        8.86       -0.49      9.02 o 
   2  13   8       22.46       32.67     14.14 o 
   3  13   8      265.80      304.76     30.23 o 
   4  13   8      100.34       89.72     18.77 o 
   2 -10   9      111.14      139.21     20.48 o 
   3 -10   9      249.56      263.80     26.33 o 
  -2  -9   9      185.78      235.76     27.06 o 
  -1  -9   9      137.83      153.60     22.19 o 
   0  -9   9        0.93       -0.73      8.05 o 
   1  -9   9        3.11       10.00      8.78 o 
   2  -9   9      199.83      197.24     22.92 o 
   3  -9   9      113.60       91.67     17.07 o 
   4  -9   9       53.58       19.99     10.24 o 
   5  -9   9        3.75       10.73      8.78 o 
   6  -9   9        3.18        4.02      5.43 o 
  -3  -8   9       61.46       71.19     15.85 o 
  -2  -8   9      159.06      142.14     20.72 o 
  -1  -8   9      239.39      222.60     24.38 o 
   0  -8   9      151.83      135.07     19.50 o 
   1  -8   9        2.94        7.80      7.80 o 
   2  -8   9        4.86        1.46      7.31 o 
   3  -8   9       68.29      102.16     16.34 o 
   4  -8   9       39.68       23.89      9.51 o 
   5  -8   9        5.49        4.28      5.08 o 
   6  -8   9      142.39      142.74     13.09 o 
   7  -8   9       20.50       11.98      6.20 o 
   8  -8   9       67.09       67.94     10.42 o 
  -4  -7   9       17.73       23.65     10.97 o 
  -3  -7   9        0.38        3.17      8.29 o 
  -2  -7   9      360.16      399.84     28.53 o 
  -1  -7   9      216.58      200.41     22.43 o 
   0  -7   9        9.08       14.63      8.05 o 
   1  -7   9      245.07      242.34     22.43 o 
   2  -7   9        5.36        3.41      7.07 o 
   3  -7   9      321.97      299.64     24.14 o 
   4  -7   9      172.25      150.43     18.53 o 
   5  -7   9      117.56      124.88     11.69 o 
   6  -7   9       18.32        9.86      6.70 o 
   7  -7   9      769.46      788.00     46.57 o 
   8  -7   9      108.61      109.02     17.68 o 
   9  -7   9       45.49       65.52     20.97 o 
  -5  -6   9        1.37        6.45      6.21 o 
  -4  -6   9      327.44      299.74     18.44 o 
  -3  -6   9       53.43       71.32     16.21 o 
  -2  -6   9        0.01        7.56      7.80 o 
  -1  -6   9       89.87       78.51     14.63 o 
   0  -6   9      175.51      167.25     19.02 o 
   1  -6   9        0.12       -0.24      5.85 o 
   2  -6   9      238.69      252.58     21.46 o 
   3  -6   9        2.38        9.75      6.83 o 
   4  -6   9       35.68       40.47     10.24 o 
   5  -6   9       86.93       74.36     13.41 o 
   6  -6   9      190.15      188.97     13.45 o 
   7  -6   9      180.01      165.04     15.12 o 
   8  -6   9      646.64      645.66     24.47 o 
   9  -6   9       27.22       33.45      7.91 o 
  10  -6   9      101.34      102.64     18.04 o 
  -6  -5   9        6.02        4.77      6.46 o 
  -5  -5   9      910.91      947.60     30.95 o 
  -4  -5   9       69.64       75.58     10.17 o 
  -3  -5   9      265.17      263.53     22.43 o 
  -2  -5   9       65.74      101.65     10.77 o 
  -1  -5   9        8.18        6.34      6.83 o 
   0  -5   9       75.73       75.58     12.92 o 
   1  -5   9      100.78      105.08     14.87 o 
   2  -5   9       46.85       38.77      9.75 o 
   3  -5   9        6.21       18.77      7.80 o 
   4  -5   9      814.48      796.76     35.60 o 
   5  -5   9      199.84      170.66     17.55 o 
   6  -5   9      297.44      316.71     22.67 o 
   7  -5   9      978.28     1089.09     44.62 o 
   8  -5   9       26.16       47.05     11.95 o 
   9  -5   9      185.33      170.42     20.24 o 
  10  -5   9       52.92       93.62     16.58 o 
  11  -5   9      139.79      165.06     21.46 o 
  -6  -4   9      171.59      213.36     16.26 o 
  -5  -4   9       47.35       35.95      8.78 o 
  -4  -4   9     1373.09     1304.17     35.24 o 
  -3  -4   9      619.59      597.44     33.40 o 
  -2  -4   9       41.31       46.53      8.05 o 
  -1  -4   9      238.31      233.72     19.99 o 
   0  -4   9        0.29       -1.09      4.27 o 
   1  -4   9        3.22        6.58      5.36 o 
   2  -4   9      542.59      514.19     26.57 o 
   3  -4   9      633.42      560.76     28.28 o 
   4  -4   9     4042.90     4174.71    103.37 o 
   5  -4   9        0.49        4.39      5.36 o 
   6  -4   9      208.58      184.32     18.53 o 
   7  -4   9      117.21      109.23     15.60 o 
   8  -4   9      356.21      415.45     26.33 o 
   9  -4   9       46.28       64.61     13.41 o 
  10  -4   9        3.19        8.53      8.78 o 
  11  -4   9      190.83      164.08     21.21 o 
  -7  -3   9        1.48       -4.14      7.80 o 
  -6  -3   9       22.01       31.57     14.38 o 
  -5  -3   9      136.41      149.59     13.15 o 
  -4  -3   9      431.27      440.60     19.99 o 
  -3  -3   9       13.16       18.41      9.63 o 
  -2  -3   9      642.31      710.40     22.84 o 
  -1  -3   9        1.30       -1.15      5.24 o 
   0  -3   9      836.50      822.69     23.18 o 
   1  -3   9        4.10        2.15      8.17 o 
   2  -3   9      219.53      257.46     18.04 o 
   3  -3   9      468.05      454.94     24.14 o 
   4  -3   9     3522.14     3600.54     90.70 o 
   5  -3   9     2577.97     2641.65     73.39 o 
   6  -3   9      787.53      858.44     36.57 o 
   7  -3   9      439.39      451.53     26.33 o 
   8  -3   9      989.69     1035.45     42.18 o 
   9  -3   9       48.55       45.35     11.22 o 
  10  -3   9      450.43      406.91     27.31 o 
  11  -3   9       51.28       57.29     13.41 o 
  12  -3   9       82.51       76.31     15.85 o 
  -7  -2   9      365.69      287.45     28.04 o 
  -6  -2   9        3.54        6.10      9.02 o 
  -5  -2   9      192.20      190.64     13.87 o 
  -4  -2   9       37.26       30.46     10.00 o 
  -3  -2   9      177.30      185.54     12.73 o 
  -2  -2   9      226.42      254.23     13.15 o 
  -1  -2   9      499.43      510.56     18.10 o 
   0  -2   9      363.24      374.34     30.48 o 
   1  -2   9      665.14      722.62     34.86 o 
   2  -2   9        0.65       -0.05      3.01 o 
   3  -2   9     1893.03     1924.86     56.32 o 
   4  -2   9      446.20      475.18     24.62 o 
   5  -2   9     2701.15     2703.33     73.63 o 
   6  -2   9      606.41      652.43     30.96 o 
   7  -2   9      485.03      511.75     27.31 o 
   8  -2   9        0.78        4.39      6.34 o 
   9  -2   9      173.68      169.45     19.50 o 
  10  -2   9       64.28       55.34     12.92 o 
  11  -2   9      543.12      545.15     32.67 o 
  12  -2   9       23.76       45.59     13.17 o 
  -8  -1   9      282.09      290.37     30.23 o 
  -7  -1   9        5.46       -0.98      8.05 o 
  -6  -1   9      237.76      258.92     25.36 o 
  -5  -1   9        4.39       -0.98      6.83 o 
  -4  -1   9      164.43      140.68     18.04 o 
  -3  -1   9        3.89        1.09      5.61 o 
  -2  -1   9       13.58        8.71      4.37 o 
  -1  -1   9       21.22       33.62      5.51 o 
   0  -1   9     1744.67     1615.22     34.78 o 
   1  -1   9      901.80      902.60     23.53 o 
   2  -1   9      150.57      143.86      9.39 o 
   3  -1   9      366.28      381.67     13.76 o 
   4  -1   9      326.03      320.61     19.50 o 
   6  -1   9      558.17      477.13     25.11 o 
   7  -1   9     3354.36     3328.21     86.55 o 
   8  -1   9       15.01        6.83      6.58 o 
   9  -1   9      215.63      228.69     20.97 o 
  10  -1   9      157.08      131.41     17.55 o 
  11  -1   9       34.46       27.06     10.73 o 
  12  -1   9      199.02      201.63     23.41 o 
  -8   0   9        7.43       11.70     10.48 o 
  -7   0   9       41.15       53.15     14.63 o 
  -6   0   9       63.64       53.88     13.65 o 
  -5   0   9       18.26       35.35     11.46 o 
  -4   0   9      200.02      190.41     21.21 o 
  -3   0   9      779.45      799.75     23.48 o 
  -2   0   9      606.83      655.11     31.94 o 
  -1   0   9      534.20      543.69     27.79 o 
   0   0   9      916.79      932.85     18.96 o 
   1   0   9      777.09      785.04     21.40 o 
   2   0   9      248.30      237.22     11.03 o 
   3   0   9        0.09       -0.73      3.66 o 
   4   0   9       28.12       21.21      6.34 o 
   5   0   9     1819.92     1735.17     51.69 o 
   6   0   9     1788.33     1625.22     50.47 o 
   7   0   9      432.18      409.84     24.14 o 
   8   0   9      193.03      202.85     19.02 o 
   9   0   9      222.60      237.71     21.21 o 
  10   0   9      522.12      507.85     29.99 o 
  11   0   9      299.43      300.61     25.60 o 
  12   0   9        0.05       -1.46      7.31 o 
  13   0   9        2.61       -0.98      8.29 o 
  -8   1   9      118.93       95.57     19.50 o 
  -7   1   9       50.62       41.45     13.65 o 
  -6   1   9      214.62      226.50     24.87 o 
  -5   1   9       55.35       50.96     13.65 o 
  -4   1   9      439.20      388.14     26.82 o 
  -3   1   9      475.94      503.71     29.26 o 
  -2   1   9        0.29        3.60      3.47 o 
  -1   1   9      442.97      445.88     12.45 o 
   0   1   9     1524.34     1606.54     34.29 o 
   1   1   9      728.46      675.12     19.67 o 
   2   1   9        0.74       -0.73      3.41 o 
   3   1   9      121.53      102.89     11.22 o 
   4   1   9      147.74      151.89     13.65 o 
   5   1   9       62.38       78.75     10.97 o 
   6   1   9       46.25       67.78     11.46 o 
   7   1   9      254.30      230.64     18.77 o 
   8   1   9      129.68      106.06     14.38 o 
   9   1   9      123.15      139.95     17.31 o 
  10   1   9      402.01      396.92     26.09 o 
  11   1   9       10.18       19.75      9.75 o 
  12   1   9      222.14      204.55     22.92 o 
  13   1   9      120.45      139.21     21.21 o 
  -8   2   9       22.20       44.37     15.12 o 
  -7   2   9      300.22      328.16     30.48 o 
  -6   2   9        0.28       -2.44      8.05 o 
  -5   2   9       86.75       62.90     14.38 o 
  -4   2   9      824.57      806.27     39.74 o 
  -3   2   9     1116.45     1020.33     43.40 o 
  -2   2   9      879.95      857.96     38.03 o 
  -1   2   9      896.05      911.49     18.81 o 
   0   2   9       22.30       20.50      3.70 o 
   1   2   9      424.30      425.64     14.23 o 
   2   2   9      412.45      404.72     20.97 o 
   3   2   9      565.52      509.31     21.94 o 
   4   2   9        7.60       10.48      5.12 o 
   5   2   9      512.03      505.17     23.89 o 
   6   2   9       48.58       79.48     11.46 o 
   7   2   9       78.53       83.38     12.68 o 
   8   2   9      292.34      301.35     20.97 o 
   9   2   9       51.37       38.03     10.00 o 
  10   2   9      272.39      231.86     21.70 o 
  11   2   9       35.93       36.08     10.73 o 
  12   2   9        7.67       15.60      9.51 o 
  13   2   9       11.31        4.14      8.78 o 
  -8   3   9        1.35        4.14      9.75 o 
  -7   3   9      230.64      256.00     28.28 o 
  -6   3   9       79.30       57.78     14.38 o 
  -5   3   9       80.00       72.41     15.36 o 
  -4   3   9      281.98      276.48     24.87 o 
  -3   3   9     1058.65     1092.74     45.84 o 
  -2   3   9      371.63      357.55     20.97 o 
  -1   3   9       73.13       61.05      7.64 o 
   0   3   9      934.67      942.31     34.86 o 
   1   3   9       56.80       44.22      5.68 o 
   2   3   9       51.83       41.37      5.51 o 
   3   3   9      845.80      896.43     47.30 o 
   4   3   9     1070.69     1054.71     34.62 o 
   5   3   9      407.13      396.19     20.48 o 
   6   3   9       18.65       14.14      5.85 o 
   7   3   9      193.10      167.01     16.09 o 
   8   3   9     2227.47     2221.57     65.10 o 
   9   3   9       86.06       76.80     13.41 o 
  10   3   9      340.22      381.56     25.36 o 
  11   3   9       69.12       78.26     14.87 o 
  12   3   9      273.62      290.86     26.09 o 
  -7   4   9      216.25      193.10     25.36 o 
  -6   4   9        5.51       17.31      9.75 o 
  -5   4   9      335.97      346.94     27.31 o 
  -4   4   9       29.00       14.38      9.26 o 
  -3   4   9       57.33       54.95      8.08 o 
  -2   4   9      116.00      121.18     10.82 o 
  -1   4   9     1613.29     1692.75     52.42 o 
   0   4   9       39.33       56.81     10.24 o 
   1   4   9       35.80       46.42      7.56 o 
   2   4   9      356.12      363.42     13.30 o 
   3   4   9       19.78       16.24      6.10 o 
   4   4   9      353.23      356.11     18.29 o 
   5   4   9      436.28      486.40     22.92 o 
   6   4   9       89.46      107.03     12.92 o 
   7   4   9      239.48      238.69     17.80 o 
   8   4   9       44.60       43.40     10.00 o 
   9   4   9      345.25      349.38     23.41 o 
  10   4   9      327.64      327.43     23.65 o 
  11   4   9      331.82      333.28     25.11 o 
  12   4   9        0.16        7.07      8.05 o 
  -7   5   9       91.38       78.02     17.55 o 
  -6   5   9       18.44       15.85     10.97 o 
  -5   5   9        1.69       -7.31      7.07 o 
  -4   5   9      739.99      690.46     37.55 o 
  -3   5   9      198.77      216.50     14.29 o 
  -2   5   9        7.06        2.44      6.10 o 
  -1   5   9      844.64      909.89     37.06 o 
   0   5   9       33.76       54.37     10.97 o 
   1   5   9     1183.14     1155.65     42.67 o 
   2   5   9     1287.09     1232.69     44.37 o 
   3   5   9      578.53      557.02     17.52 o 
   4   5   9       46.32       40.07      6.13 o 
   5   5   9      389.51      392.50     15.62 o 
   6   5   9        2.72        3.17      5.36 o 
   7   5   9      591.77      616.83     28.77 o 
   8   5   9     1030.35     1012.53     39.50 o 
   9   5   9       54.99       40.47     10.24 o 
  10   5   9       30.06        6.58      7.31 o 
  11   5   9       16.11       28.04     10.73 o 
  12   5   9      666.25      576.85     34.86 o 
  -7   6   9        1.85        0.24     10.00 o 
  -6   6   9      410.13      406.91     31.21 o 
  -5   6   9       13.94        8.78      8.78 o 
  -4   6   9      345.98      316.53     16.90 o 
  -3   6   9       39.15       38.73      7.76 o 
  -2   6   9      336.21      354.01     22.92 o 
  -1   6   9      387.61      404.96     25.36 o 
   0   6   9       13.45        9.75      7.07 o 
   1   6   9      684.02      713.38     33.65 o 
   2   6   9      574.67      597.33     30.72 o 
   3   6   9        0.52        7.31      6.83 o 
   4   6   9     1713.04     1679.42     45.10 o 
   5   6   9     1315.87     1273.04     31.08 o 
   6   6   9       96.87      102.63      9.95 o 
   7   6   9      450.24      456.60     18.57 o 
   8   6   9     1100.01     1168.32     43.89 o 
   9   6   9      205.85      164.81     18.77 o 
  10   6   9       92.97       91.92     15.60 o 
  11   6   9      153.40      147.02     19.99 o 
  12   6   9      661.36      655.60     38.03 o 
  -6   7   9        2.30       -1.22      8.29 o 
  -5   7   9      446.71      410.74     20.31 o 
  -4   7   9      307.90      319.38     18.19 o 
  -3   7   9      102.33      103.37     15.85 o 
  -2   7   9       61.91       59.00     12.43 o 
  -1   7   9       66.44       96.79     15.12 o 
   0   7   9        0.23       -1.46      6.10 o 
   1   7   9     1607.83     1543.30     54.86 o 
   2   7   9       77.20       64.85     12.68 o 
   3   7   9       10.42       19.50      9.02 o 
   4   7   9       33.33       35.84     10.73 o 
   5   7   9     1138.67     1139.92     29.74 o 
   6   7   9        1.95        6.49      4.83 o 
   7   7   9       57.24       56.84      9.75 o 
   8   7   9       11.66       11.13      5.80 o 
   9   7   9      437.69      472.60     20.67 o 
  10   7   9      280.39      298.73     36.45 o 
  11   7   9      699.55      667.22     54.37 o 
  -6   8   9      269.06      272.09     28.77 o 
  -5   8   9       21.53       26.82      8.27 o 
  -4   8   9       49.72       43.10     22.92 o 
  -3   8   9       19.24       37.06     10.97 o 
  -2   8   9      806.52      804.32     39.01 o 
  -1   8   9        4.41       11.70      8.29 o 
   0   8   9      687.85      721.18     36.33 o 
   1   8   9       61.70       75.58     14.63 o 
   2   8   9      825.23      832.60     39.50 o 
   3   8   9      166.49      134.09     18.29 o 
   4   8   9        1.43        6.10      7.80 o 
   5   8   9       36.53       21.70      9.75 o 
   6   8   9      200.67      203.12     16.58 o 
   7   8   9       97.75      120.96     21.46 o 
   8   8   9       11.48       16.51      7.68 o 
   9   8   9       44.07       72.07     10.58 o 
  10   8   9        3.17        7.14      6.49 o 
  11   8   9       64.33       77.54     22.06 o 
  -5   9   9      382.55      342.16     41.57 o 
  -4   9   9       20.26       31.36     12.68 o 
  -3   9   9        2.59       -2.93      7.07 o 
  -2   9   9      444.47      432.76     29.01 o 
  -1   9   9        0.42       -3.41      6.58 o 
   0   9   9      497.69      515.90     31.69 o 
   1   9   9     1239.34     1326.07     53.64 o 
   2   9   9      683.32      698.51     37.55 o 
   3   9   9      554.98      530.77     32.43 o 
   4   9   9       67.16       87.04     16.34 o 
   5   9   9      921.65      978.89     45.59 o 
   6   9   9       37.44       27.31     11.70 o 
   7   9   9      217.39      244.46     16.49 o 
   8   9   9       68.61       91.11     11.71 o 
   9   9   9        0.07       11.88      6.97 o 
  10   9   9       34.94       37.10      9.49 o 
  -4  10   9       22.84       31.35     13.29 o 
  -3  10   9      396.26      375.95     29.01 o 
  -2  10   9       54.34       37.79     12.43 o 
  -1  10   9      209.41      228.93     24.87 o 
   0  10   9      511.23      456.65     30.72 o 
   1  10   9     1104.16     1034.96     48.03 o 
   2  10   9      854.62      827.72     42.42 o 
   3  10   9       18.30       12.68     10.24 o 
   4  10   9       44.05       29.74     12.68 o 
   5  10   9       79.83       98.25     18.04 o 
   6  10   9      850.99      924.76     45.84 o 
   7  10   9      192.15      216.99     26.09 o 
   8  10   9        0.07        3.25      6.08 o 
   9  10   9      316.02      324.88     26.82 o 
  -3  11   9        0.09       -8.78      8.53 o 
  -2  11   9      566.99      512.73     35.11 o 
  -1  11   9       80.14       70.95     16.82 o 
   0  11   9        0.84       -0.49      8.78 o 
   1  11   9      652.54      617.32     37.30 o 
   2  11   9       83.18      112.64     19.26 o 
   3  11   9      118.76      111.18     19.75 o 
   4  11   9      443.34      480.54     34.13 o 
   5  11   9       14.56       10.73     11.22 o 
   6  11   9       45.09       77.77     17.31 o 
   7  11   9       63.41       82.89     17.80 o 
   8  11   9      743.69      883.80     47.30 o 
  -1  12   9      587.25      574.41     37.79 o 
   0  12   9      126.05      131.17     21.94 o 
   1  12   9       88.18       65.34     16.58 o 
   2  12   9       27.20       23.41     12.19 o 
   3  12   9      336.59      359.86     32.91 o 
   4  12   9        5.38       24.87     13.41 o 
   6  12   9       98.07       82.41     18.53 o 
   2  -9  10      195.60      223.57     24.87 o 
   3  -9  10        0.64        2.44      8.53 o 
   4  -9  10       34.45       46.08     13.90 o 
  -1  -8  10        0.10       -2.93      8.53 o 
   0  -8  10      106.28       96.79     17.80 o 
   1  -8  10      156.69      182.86     22.43 o 
   2  -8  10        4.42       10.73      8.78 o 
   3  -8  10        7.75       -5.36      7.31 o 
   4  -8  10      164.43      169.69     20.97 o 
   5  -8  10        7.57        2.19      7.80 o 
   6  -8  10      127.16      122.39     19.02 o 
   7  -8  10      297.83      342.31     28.53 o 
  -3  -7  10        0.91       -5.36      7.80 o 
  -2  -7  10       88.16       75.82     16.09 o 
  -1  -7  10      490.90      565.39     34.38 o 
   0  -7  10        5.16        8.05      8.29 o 
   1  -7  10       75.18      107.28     17.55 o 
   2  -7  10      144.40      180.90     20.97 o 
   3  -7  10       45.20       52.17     12.68 o 
   4  -7  10        4.11       -3.66      6.34 o 
   5  -7  10      110.89      110.69     17.07 o 
   6  -7  10      131.07      111.91     17.31 o 
   7  -7  10      260.17      271.60     25.11 o 
   8  -7  10       18.48       39.98     12.19 o 
  -4  -6  10       34.34       30.60      8.45 o 
  -3  -6  10       43.83       62.66     14.63 o 
  -2  -6  10      130.08      110.69     17.55 o 
  -1  -6  10      156.70      170.42     20.72 o 
   0  -6  10      677.26      660.96     34.38 o 
   1  -6  10       16.89       34.86     10.48 o 
   2  -6  10       77.20       91.67     15.36 o 
   3  -6  10        9.30       -1.71      5.85 o 
   4  -6  10       89.02       72.41     13.65 o 
   5  -6  10       24.42       36.57     10.73 o 
   6  -6  10     1085.67     1044.96     45.10 o 
   7  -6  10       64.42       62.17     13.90 o 
   8  -6  10      109.53      103.62     18.04 o 
   9  -6  10       27.90       32.18     11.46 o 
  -5  -5  10      229.93      254.14     17.84 o 
  -4  -5  10      406.69      366.65     36.57 o 
  -3  -5  10        4.24       -2.44      4.83 o 
  -2  -5  10      153.93      145.07     19.02 o 
  -1  -5  10       40.30       49.01     11.95 o 
   0  -5  10      236.60      177.25     19.02 o 
   1  -5  10      718.40      735.57     35.35 o 
   2  -5  10     1785.98     1751.51     58.51 o 
   3  -5  10      601.35      551.74     30.23 o 
   4  -5  10      193.48      177.74     19.50 o 
   5  -5  10      140.01      129.46     16.58 o 
   6  -5  10      353.22      313.05     23.41 o 
   7  -5  10      402.10      353.03     25.60 o 
   8  -5  10       91.88      123.72     13.10 o 
   9  -5  10        0.15        6.83      8.29 o 
  10  -5  10        6.93       10.73     10.00 o 
  -5  -4  10      204.12      201.42     19.26 o 
  -4  -4  10        0.06        0.06      5.21 o 
  -3  -4  10     1099.63     1107.73     74.60 o 
  -2  -4  10       57.91       80.69     10.08 o 
  -1  -4  10       48.97       47.06      7.88 o 
   0  -4  10       59.83       70.95     12.68 o 
   1  -4  10      248.39      236.74     20.24 o 
   2  -4  10        3.81       -1.95      4.63 o 
   3  -4  10     2470.79     2364.20     70.22 o 
   4  -4  10      167.13      141.65     16.82 o 
   5  -4  10      476.96      421.30     26.09 o 
   6  -4  10       22.22       35.11     10.00 o 
   7  -4  10      149.13      153.35     18.53 o 
   8  -4  10       54.37       38.52     10.97 o 
   9  -4  10      282.31      293.54     25.36 o 
  10  -4  10       21.95       28.53     11.46 o 
  11  -4  10      118.08      169.93     22.19 o 
  -6  -3  10       20.72       19.99     10.97 o 
  -5  -3  10       11.85       21.42      7.01 o 
  -4  -3  10       63.28       62.67     10.48 o 
  -3  -3  10       26.69       23.83      6.42 o 
  -2  -3  10       91.24      107.25     10.77 o 
  -1  -3  10      720.44      676.72     22.49 o 
   0  -3  10        3.23        3.21      4.22 o 
   1  -3  10      230.52      208.70     18.29 o 
   2  -3  10      830.90      826.75     35.11 o 
   3  -3  10      208.97      185.05     17.80 o 
   4  -3  10     3327.12     3480.10     90.45 o 
   5  -3  10      312.85      301.59     21.46 o 
   6  -3  10       13.97       10.97      7.31 o 
   7  -3  10       75.20       66.47      9.05 o 
   8  -3  10       49.58       55.83     12.19 o 
   9  -3  10       41.84       41.20     11.70 o 
  10  -3  10      201.33      265.26     25.60 o 
  11  -3  10      472.06      459.58     31.21 o 
  -6  -2  10       92.27       89.48     17.31 o 
  -5  -2  10       83.27       69.49     14.87 o 
  -4  -2  10      213.74      227.12     15.13 o 
  -3  -2  10      348.84      382.87     17.42 o 
  -2  -2  10      318.28      352.88     16.16 o 
  -1  -2  10      130.10      125.49     11.34 o 
   0  -2  10      358.42      377.28     25.48 o 
   1  -2  10       16.45       19.36      5.26 o 
   2  -2  10      224.20      204.31     17.55 o 
   3  -2  10     1147.98     1141.50     41.45 o 
   4  -2  10        6.54       10.48      6.34 o 
   5  -2  10      303.47      356.20     22.92 o 
   6  -2  10      994.58     1045.20     42.18 o 
   7  -2  10      605.29      643.16     31.94 o 
   8  -2  10      230.03      214.06     20.72 o 
   9  -2  10        5.21        8.78      8.29 o 
  10  -2  10      164.65      199.43     22.43 o 
  11  -2  10      245.96      231.37     24.14 o 
  12  -2  10       70.74       85.33     17.80 o 
  -6  -1  10       46.37       58.51     15.12 o 
  -5  -1  10      250.88      188.95     22.43 o 
  -4  -1  10       35.77       38.77     11.46 o 
  -3  -1  10        3.12        3.66      7.07 o 
  -2  -1  10        1.10        2.56      3.98 o 
  -1  -1  10      747.21      747.35     22.86 o 
   0  -1  10      601.33      594.29     19.71 o 
   1  -1  10        9.44        5.31      4.88 o 
   2  -1  10      114.65      107.86      9.12 o 
   3  -1  10        3.58       10.00      5.61 o 
   4  -1  10       76.11       75.09     11.46 o 
   5  -1  10       40.94       37.55      9.51 o 
   6  -1  10      225.17      225.52     19.50 o 
   7  -1  10        8.33       13.65      6.83 o 
   8  -1  10      416.34      484.20     28.53 o 
   9  -1  10      347.33      308.90     23.41 o 
  10  -1  10      558.28      576.60     32.67 o 
  11  -1  10      158.29      155.79     20.97 o 
  12  -1  10       69.39       75.34     15.85 o 
  -7   0  10      148.08      173.83     24.62 o 
  -6   0  10       66.67       77.04     16.58 o 
  -5   0  10      264.49      233.81     24.87 o 
  -4   0  10       22.27       42.91     12.43 o 
  -3   0  10      376.33      365.95     26.09 o 
  -2   0  10      217.32      234.54     21.46 o 
  -1   0  10      259.31      288.67     21.21 o 
   0   0  10      555.19      603.51     19.51 o 
   1   0  10      394.85      405.40     13.52 o 
   2   0  10       83.55       87.09     12.80 o 
   3   0  10       48.07       41.55      6.12 o 
   4   0  10       29.42       30.96      8.05 o 
   5   0  10        0.49        0.24      4.88 o 
   6   0  10      413.38      455.92     24.87 o 
   7   0  10       50.83       61.93     12.68 o 
   8   0  10      288.13      301.59     21.94 o 
   9   0  10       31.74       41.20     10.97 o 
  10   0  10      164.31      143.36     18.53 o 
  11   0  10       15.25        5.36      8.53 o 
  12   0  10      140.26      173.10     22.43 o 
  -7   1  10       90.07       78.51     18.04 o 
  -6   1  10       24.46       32.67     11.95 o 
  -5   1  10      191.97      217.48     24.62 o 
  -4   1  10      530.53      560.76     33.40 o 
  -3   1  10      708.97      710.21     36.57 o 
  -2   1  10       85.29       89.72     14.87 o 
  -1   1  10      516.56      529.92     18.27 o 
   0   1  10      103.46      101.92      9.08 o 
   1   1  10      511.49      527.80     26.82 o 
   2   1  10        3.72        9.26      5.12 o 
   3   1  10        1.30        1.95      4.39 o 
   4   1  10        8.35        0.24      4.63 o 
   5   1  10       52.86       59.49     10.48 o 
   6   1  10      261.65      324.99     20.72 o 
   7   1  10      305.19      306.95     20.97 o 
   8   1  10        5.41        1.71      5.61 o 
   9   1  10      110.53       98.25     15.36 o 
  10   1  10       79.52       78.26     14.38 o 
  11   1  10       18.93       34.86     11.22 o 
  12   1  10        4.14       23.41     10.73 o 
  -7   2  10       62.04       85.58     19.26 o 
  -6   2  10        1.48        7.07      9.75 o 
  -5   2  10      870.80      936.95     46.57 o 
  -4   2  10      269.62      257.70     25.36 o 
  -3   2  10        1.09        8.05      7.80 o 
  -2   2  10      224.99      218.94     21.70 o 
  -1   2  10      204.32      229.42     21.21 o 
   0   2  10      593.96      568.72     14.89 o 
   1   2  10      213.02      270.24     24.50 o 
   2   2  10      126.94      120.44     13.65 o 
   3   2  10       62.54       54.13      8.78 o 
   4   2  10       62.91       33.16      7.56 o 
   5   2  10       11.15        4.39      5.12 o 
   6   2  10      736.33      666.08     29.50 o 
   7   2  10        5.39       -4.39      5.12 o 
   8   2  10      424.19      385.70     24.14 o 
   9   2  10      166.94      172.86     19.26 o 
  10   2  10       30.25       42.67     11.22 o 
  11   2  10       56.45       47.79     12.43 o 
  12   2  10       17.52       31.69     11.70 o 
  -7   3  10       19.06       16.09     11.70 o 
  -6   3  10       61.71       61.93     15.36 o 
  -5   3  10       11.48       10.24      9.51 o 
  -4   3  10       59.54       49.74     13.17 o 
  -3   3  10       14.30        4.63      7.80 o 
  -2   3  10        2.53        0.98      6.83 o 
  -1   3  10       31.86       31.41      6.64 o 
   0   3  10      860.33      856.25     34.13 o 
   1   3  10       59.93       66.80     11.22 o 
   2   3  10      289.05      290.70     12.39 o 
   3   3  10        8.20       12.23      4.27 o 
   4   3  10      997.74      921.10     33.16 o 
   5   3  10      108.90      116.78     12.92 o 
   6   3  10      120.89      121.66     14.14 o 
   7   3  10       10.67       12.43      6.83 o 
   8   3  10        4.17       16.82      8.05 o 
   9   3  10       98.50       99.96     15.36 o 
  10   3  10      194.91      191.88     20.97 o 
  11   3  10       32.13       45.59     12.43 o 
  12   3  10       27.83       22.92     10.73 o 
  -6   4  10       25.13       16.82     11.95 o 
  -5   4  10       15.48       11.22      9.51 o 
  -4   4  10      248.44      277.45     26.82 o 
  -3   4  10      508.67      466.65     30.48 o 
  -2   4  10        5.91       -3.17      6.34 o 
  -1   4  10      582.74      580.06     21.28 o 
   0   4  10      240.17      228.93     18.77 o 
   1   4  10      323.89      310.85     20.72 o 
   2   4  10      903.10      942.44     28.16 o 
   3   4  10       48.82       52.15      6.74 o 
   4   4  10        7.05        8.47      4.22 o 
   5   4  10       11.48        9.51      6.10 o 
   6   4  10      223.78      206.26     17.31 o 
   7   4  10      115.68      126.54     15.12 o 
   8   4  10      145.73      163.11     17.80 o 
   9   4  10       74.73       80.70     14.38 o 
  10   4  10       78.60       87.77     14.87 o 
  11   4  10       44.89       40.23     12.19 o 
  -6   5  10       33.69       33.65     12.92 o 
  -5   5  10       20.93       26.33     11.95 o 
  -4   5  10      421.84      411.55     29.74 o 
  -3   5  10      424.99      462.99     30.96 o 
  -2   5  10        0.22       -3.17      4.14 o 
  -1   5  10      701.20      727.52     33.65 o 
   0   5  10      164.47      179.69     18.29 o 
   1   5  10       97.27       80.94     13.41 o 
   2   5  10      312.32      315.73     21.94 o 
   3   5  10      825.89      830.41     36.33 o 
   4   5  10      413.71      389.34     15.57 o 
   5   5  10       10.72        6.25      4.37 o 
   6   5  10       60.12       52.67      7.73 o 
   7   5  10      146.87      119.95     14.87 o 
   8   5  10       13.98       27.06      9.02 o 
   9   5  10      105.46      105.57     15.36 o 
  10   5  10        0.29        0.00      6.83 o 
  11   5  10      110.46      123.12     18.77 o 
  12   5  10      384.51      383.26     30.96 o 
  -6   6  10      122.10      112.15     20.97 o 
  -5   6  10      393.55      378.63     30.23 o 
  -4   6  10       67.34       67.53     15.36 o 
  -3   6  10        5.03       11.46      6.03 o 
  -2   6  10      412.98      441.05     26.33 o 
  -1   6  10      221.94      248.93     21.70 o 
   0   6  10       39.13       34.62     10.24 o 
   1   6  10      185.00      161.64     18.53 o 
   2   6  10       22.14       26.09      9.75 o 
   3   6  10       15.64       10.73      8.05 o 
   4   6  10      250.25      239.42     21.94 o 
   5   6  10       26.83       24.45      7.31 o 
   6   6  10       61.03       62.03     11.22 o 
   7   6  10        9.11       12.06      8.17 o 
   8   6  10        1.32        2.03      5.14 o 
   9   6  10      312.71      292.08     23.65 o 
  10   6  10       66.11       90.94     16.34 o 
  11   6  10      367.99      368.39     27.79 o 
  -5   7  10       13.67        2.93      9.26 o 
  -4   7  10      181.31      162.94     14.82 o 
  -3   7  10      295.01      292.95     18.15 o 
  -2   7  10      279.74      318.17     23.41 o 
  -1   7  10      531.79      540.52     31.21 o 
   0   7  10      410.40      422.76     28.04 o 
   1   7  10        9.00        7.31      7.80 o 
   2   7  10       45.35       35.35     11.22 o 
   3   7  10      284.70      312.07     23.89 o 
   4   7  10      126.07      114.35     17.31 o 
   5   7  10      292.26      339.14     25.11 o 
   6   7  10        9.38       11.47      5.74 o 
   7   7  10      227.82      194.70     18.41 o 
   8   7  10       80.29       83.32     10.50 o 
   9   7  10        2.17       10.71      6.35 o 
  10   7  10        5.85       -5.95      6.10 o 
  11   7  10       45.80       39.37     18.90 o 
  -5   8  10      331.66      300.13     30.48 o 
  -4   8  10       50.09       64.26     10.86 o 
  -3   8  10        0.38        7.68      5.97 o 
  -2   8  10      148.95      144.58     19.50 o 
  -1   8  10      343.02      275.26     24.62 o 
   0   8  10       25.05       40.96     11.95 o 
   1   8  10      560.51      650.72     35.84 o 
   2   8  10       64.77       73.63     15.12 o 
   3   8  10        4.28       15.60      9.51 o 
   4   8  10      639.11      624.88     35.35 o 
   5   8  10        7.38       10.73      9.02 o 
   6   8  10      105.57      111.18     18.29 o 
   7   8  10      130.91      139.63     12.89 o 
   8   8  10       32.20       25.55      7.55 o 
   9   8  10       22.80       17.72      6.87 o 
  10   8  10       61.55       60.41     13.17 o 
  -4   9  10       39.92       37.90      9.46 o 
  -3   9  10      205.78      208.21     23.65 o 
  -2   9  10       88.30       71.92     14.87 o 
  -1   9  10       65.34       65.83     14.87 o 
   0   9  10      456.21      444.70     30.23 o 
   1   9  10      120.45      111.18     18.77 o 
   2   9  10       76.14       72.41     15.36 o 
   3   9  10       32.39       31.69     12.19 o 
   4   9  10       45.17       33.16     12.43 o 
   5   9  10      423.72      424.96     30.48 o 
   6   9  10      857.32      836.50     43.40 o 
   7   9  10       50.02       67.78     15.36 o 
   8   9  10      268.85      303.54     23.77 o 
   9   9  10       25.08       32.97     10.00 o 
  -3  10  10      113.74      103.13     19.50 o 
  -2  10  10       40.92       48.52     14.63 o 
  -1  10  10      301.20      398.62     30.48 o 
   0  10  10        3.77        5.36      8.78 o 
   1  10  10      303.75      305.00     29.01 o 
   2  10  10       40.24       35.11     13.41 o 
   3  10  10        8.14       12.19     10.73 o 
   4  10  10      230.82      210.89     25.36 o 
   5  10  10       20.13       11.22     10.73 o 
   6  10  10       47.92       54.37     14.87 o 
   7  10  10      199.62      228.93     27.55 o 
   8  10  10      235.09      251.12     28.53 o 
  -1  11  10        1.90       -4.63      9.26 o 
   0  11  10      286.17      297.69     29.99 o 
   1  11  10       11.62       11.22     10.73 o 
   2  11  10      569.86      549.78     36.81 o 
   3  11  10      175.48      169.45     24.62 o 
   4  11  10       63.46       42.91     15.12 o 
   5  11  10      160.29      179.69     25.11 o 
   6  11  10      156.37      125.32     21.21 o 
   7  11  10        7.18        9.51     11.70 o 
   2  12  10        0.22       -3.66      9.51 o 
   3  12  10       46.49       34.38     14.14 o 
   4  12  10     1069.00     1115.17     55.59 o 
   2  -8  11      155.07      185.78     23.41 o 
   3  -8  11       14.18        6.10      8.53 o 
   4  -8  11        4.47       14.63      9.26 o 
  -1  -7  11      279.43      271.36     27.06 o 
   0  -7  11      932.60     1003.02     46.57 o 
   1  -7  11       48.37       52.42     13.41 o 
   2  -7  11      138.53      160.43     20.97 o 
   3  -7  11      188.07      201.63     22.92 o 
   4  -7  11      314.84      344.74     28.53 o 
   5  -7  11       47.13       59.00     14.14 o 
   6  -7  11      238.35      182.86     22.19 o 
   7  -7  11        9.90       14.63      9.51 o 
  -2  -6  11      339.88      328.90     28.28 o 
  -1  -6  11      483.21      501.51     31.45 o 
   0  -6  11       39.84       31.94     11.22 o 
   1  -6  11      805.05      758.24     38.52 o 
   2  -6  11      278.40      268.92     24.38 o 
   3  -6  11       12.38       10.97      8.29 o 
   4  -6  11        2.93        1.95      7.07 o 
   5  -6  11      392.70      376.44     26.82 o 
   6  -6  11        3.48        4.63      7.80 o 
   7  -6  11      121.78      122.39     18.53 o 
   8  -6  11        1.47        5.36      8.78 o 
  -3  -5  11      283.09      313.05     27.06 o 
  -2  -5  11        0.03       -5.36      7.31 o 
  -1  -5  11       20.86       17.07      8.78 o 
   0  -5  11      462.28      526.14     30.72 o 
   1  -5  11      644.34      625.61     33.65 o 
   2  -5  11      120.33      137.02     18.04 o 
   3  -5  11     1333.86     1311.93     51.20 o 
   4  -5  11       36.32       52.91     12.43 o 
   5  -5  11      125.29      103.13     16.34 o 
   6  -5  11       55.57       60.95     13.17 o 
   7  -5  11       54.73       66.32     13.65 o 
   8  -5  11      192.30      225.61     16.88 o 
   9  -5  11      664.92      727.76     39.25 o 
  -4  -4  11       63.96       79.46     28.28 o 
  -3  -4  11        0.14       -5.27      4.89 o 
  -2  -4  11      623.21      642.84     24.05 o 
  -1  -4  11      287.48      300.13     23.89 o 
   0  -4  11       76.35       61.93     12.92 o 
   1  -4  11        2.57        5.61      6.34 o 
   2  -4  11      707.34      749.22     35.84 o 
   3  -4  11       66.70       59.00     12.43 o 
   4  -4  11      600.11      550.76     30.48 o 
   5  -4  11      440.28      422.03     27.06 o 
   6  -4  11      172.67      171.15     19.50 o 
   7  -4  11       11.91       19.99      9.26 o 
   8  -4  11       48.90       61.44     13.90 o 
   9  -4  11      141.44      142.38     19.75 o 
  10  -4  11      903.68      951.09     46.81 o 
  -5  -3  11      118.62      131.66     20.72 o 
  -4  -3  11      220.90      276.56     17.69 o 
  -3  -3  11      101.41      113.25     12.24 o 
  -2  -3  11       23.44       19.74      6.52 o 
  -1  -3  11        9.17       11.35      5.21 o 
   0  -3  11      159.67      165.79     17.80 o 
   1  -3  11      114.81      125.56     15.85 o 
   2  -3  11       82.43       93.13     14.14 o 
   3  -3  11        0.38        2.19      6.10 o 
   4  -3  11        0.50        5.36      5.85 o 
   5  -3  11       49.17       26.09      9.26 o 
   6  -3  11      967.40      823.09     38.52 o 
   7  -3  11       37.07       42.18     11.46 o 
   8  -3  11      402.07      380.83     26.57 o 
   9  -3  11      354.06      371.56     27.31 o 
  10  -3  11       23.24       26.33     11.46 o 
  -5  -2  11      124.16      117.03     19.99 o 
  -4  -2  11       40.11       33.89     11.95 o 
  -3  -2  11      194.33      216.63     15.36 o 
  -2  -2  11      414.32      407.84     18.14 o 
  -1  -2  11      189.67      187.87     13.15 o 
   0  -2  11        4.00        1.18      3.98 o 
   1  -2  11       17.75       14.38      7.07 o 
   2  -2  11        1.53       -1.71      4.39 o 
   3  -2  11      644.35      654.13     31.21 o 
   4  -2  11      132.97      139.70     16.58 o 
   5  -2  11       68.64       92.65     14.63 o 
   6  -2  11        4.04       -0.49      5.85 o 
   7  -2  11      538.23      505.41     29.26 o 
   8  -2  11      586.31      627.07     33.40 o 
   9  -2  11        1.74       -7.80      6.58 o 
  10  -2  11      743.72      845.77     41.93 o 
  11  -2  11       15.18       29.01     11.70 o 
  -5  -1  11        0.44        6.34      8.78 o 
  -4  -1  11      133.16      127.02     19.50 o 
  -3  -1  11      402.18      352.54     26.33 o 
  -2  -1  11       65.38       56.33      8.44 o 
  -1  -1  11      432.96      470.40     18.71 o 
   0  -1  11      265.13      281.67     20.72 o 
   1  -1  11       76.36       74.41     19.38 o 
   2  -1  11      146.79      154.80     11.12 o 
   3  -1  11      248.42      226.74     19.02 o 
   4  -1  11     1500.76     1464.79     49.74 o 
   5  -1  11        4.56        5.36      5.85 o 
   6  -1  11      193.90      197.00     19.02 o 
   7  -1  11      475.10      461.28     27.06 o 
   8  -1  11      424.78      395.21     26.57 o 
   9  -1  11      770.08      822.36     39.74 o 
  10  -1  11       31.30       30.48     10.73 o 
  11  -1  11       44.23       53.39     14.38 o 
  -6   0  11        0.59        8.78     10.48 o 
  -5   0  11       21.32       26.33     11.95 o 
  -4   0  11       36.08       19.75     10.24 o 
  -3   0  11        8.49       10.00      8.78 o 
  -2   0  11     1080.16     1117.12     47.05 o 
  -1   0  11        1.36        1.71      6.83 o 
   0   0  11      353.16      356.17     15.72 o 
   1   0  11        2.37        1.00      3.98 o 
   2   0  11       96.57       80.44      9.02 o 
   3   0  11      555.76      575.41     19.48 o 
   4   0  11      138.73      115.32     14.63 o 
   5   0  11       72.83       70.53      8.67 o 
   6   0  11     1259.99     1201.24     44.37 o 
   7   0  11      385.52      469.33     27.31 o 
   8   0  11        2.39        3.41      7.07 o 
   9   0  11        1.23       -4.88      6.10 o 
  10   0  11      650.24      597.57     34.13 o 
  11   0  11       21.33       19.26     10.73 o 
  -6   1  11       86.72       96.55     19.50 o 
  -5   1  11       22.88       42.67     13.90 o 
  -4   1  11      161.05      160.67     22.43 o 
  -3   1  11       33.13       38.52     11.95 o 
  -2   1  11        2.32        0.49      7.07 o 
  -1   1  11      553.12      546.62     30.96 o 
   0   1  11      154.54      159.94     18.29 o 
   1   1  11      647.52      675.48     32.79 o 
   2   1  11      413.76      382.32     28.80 o 
   3   1  11      150.73      144.33     14.87 o 
   4   1  11       11.62        5.38      4.09 o 
   5   1  11      239.94      204.07     17.55 o 
   6   1  11      273.16      264.77     19.75 o 
   7   1  11      563.34      554.42     29.26 o 
   8   1  11      115.84      105.32     15.85 o 
   9   1  11      230.49      197.73     20.72 o 
  10   1  11      153.75      148.97     19.75 o 
  11   1  11        0.41        4.63      7.56 o 
  12   1  11        1.54        5.36      9.51 o 
  -6   2  11        0.38       -0.73     10.00 o 
  -5   2  11       35.57       35.11     13.90 o 
  -4   2  11        7.96       11.22      8.53 o 
  -3   2  11      201.95      201.63     23.41 o 
  -2   2  11       24.25       23.89     10.24 o 
  -1   2  11      262.61      259.17     23.41 o 
   0   2  11     1360.05     1300.95     49.98 o 
   1   2  11       72.41       83.35     11.03 o 
   2   2  11       54.47       53.15     10.73 o 
   3   2  11      102.33       89.40      8.85 o 
   4   2  11      221.58      194.31     16.09 o 
   5   2  11      108.42      112.15     13.90 o 
   6   2  11      813.36      749.46     32.91 o 
   7   2  11      484.44      482.25     26.57 o 
   8   2  11        0.15       -2.93      5.85 o 
   9   2  11       10.52        4.63      7.31 o 
  10   2  11       22.52       31.21     10.73 o 
  11   2  11        1.02       -8.29      6.58 o 
  12   2  11      215.55      169.20     22.67 o 
  -6   3  11        4.25       10.00     11.70 o 
  -5   3  11      248.75      254.78     28.28 o 
  -4   3  11      691.51      760.68     41.93 o 
  -3   3  11     1826.12     1836.35     67.53 o 
  -2   3  11      300.91      354.74     26.57 o 
  -1   3  11       44.70       54.13     12.68 o 
   0   3  11        3.93       -1.46      4.48 o 
   1   3  11     1900.94     1899.50     58.51 o 
   2   3  11      524.12      492.17     17.09 o 
   3   3  11       66.42       51.81      7.04 o 
   4   3  11        2.66       11.95      6.10 o 
   5   3  11      127.47      157.01     15.36 o 
   6   3  11      175.23      130.44     15.12 o 
   7   3  11      592.03      590.26     29.50 o 
   8   3  11       39.25       33.16     10.00 o 
   9   3  11       17.89       18.53      9.02 o 
  10   3  11       78.54      109.96     17.07 o 
  11   3  11        1.84        8.29      8.29 o 
  -5   4  11      599.66      558.81     37.06 o 
  -4   4  11     1269.23     1273.65     56.32 o 
  -3   4  11       13.23       10.00      9.26 o 
  -2   4  11      570.01      589.53     34.62 o 
  -1   4  11      494.78      523.67     20.97 o 
   0   4  11       18.11       14.87      8.05 o 
   1   4  11       51.97       56.32     11.70 o 
   2   4  11       22.68       14.87      7.80 o 
   3   4  11      971.10      950.19     25.50 o 
   4   4  11      153.76      141.55     11.22 o 
   5   4  11       42.78       80.10      9.16 o 
   6   4  11        8.75       22.43      7.80 o 
   7   4  11       23.89       22.43      8.05 o 
   8   4  11      138.41      165.79     18.29 o 
   9   4  11      161.92      176.03     19.75 o 
  10   4  11       95.12       72.90     14.38 o 
  11   4  11       31.16       28.28     10.97 o 
  -5   5  11      208.72      226.98     28.04 o 
  -4   5  11      380.94      376.68     29.99 o 
  -3   5  11      296.00      308.90     28.77 o 
  -2   5  11     1402.63     1288.52     53.88 o 
  -1   5  11       10.77       13.13      6.03 o 
   0   5  11      862.71      810.66     37.06 o 
   1   5  11        4.83       10.24      7.80 o 
   2   5  11      134.36      140.43     17.55 o 
   3   5  11      250.83      319.87     22.92 o 
   4   5  11      698.82      770.92     36.57 o 
   5   5  11      192.55      222.17     23.41 o 
   6   5  11      164.45      150.58     12.12 o 
   7   5  11      513.68      413.50     24.62 o 
   8   5  11       13.75        3.66      7.07 o 
   9   5  11       66.79       94.35     15.36 o 
  10   5  11      741.32      723.38     36.81 o 
  11   5  11       95.87      116.54     18.77 o 
  -5   6  11       59.84       59.49     15.85 o 
  -4   6  11      158.56      181.39     24.38 o 
  -3   6  11      112.88      152.14     22.19 o 
  -2   6  11        0.02       -2.56      5.07 o 
  -1   6  11      874.25      843.82     39.25 o 
   0   6  11      680.90      710.70     36.08 o 
   1   6  11       13.93        1.71      8.05 o 
   2   6  11      294.60      328.90     24.62 o 
   3   6  11       49.28       85.09     15.12 o 
   4   6  11      167.83      141.16     18.77 o 
   5   6  11      604.00      599.52     33.65 o 
   6   6  11        5.95        8.64      5.16 o 
   7   6  11        4.09        5.73      5.31 o 
   8   6  11      116.58      128.57     12.52 o 
   9   6  11      134.43      109.47     16.34 o 
  10   6  11      100.68      100.69     16.58 o 
  11   6  11        9.61       12.68     10.00 o 
  -4   7  11        0.09        4.88      9.75 o 
  -3   7  11      226.28      239.45     20.72 o 
  -2   7  11      153.31      165.54     19.99 o 
  -1   7  11      414.85      425.20     28.04 o 
   0   7  11      291.89      289.64     25.36 o 
   1   7  11      134.34      173.59     21.21 o 
   2   7  11        6.29       -0.73      7.56 o 
   3   7  11      693.33      754.34     38.52 o 
   4   7  11      344.23      297.69     26.33 o 
   5   7  11        0.16        3.66      8.29 o 
   6   7  11      253.11      224.30     24.14 o 
   7   7  11       99.62       83.04     10.67 o 
   8   7  11        2.32        4.84      5.79 o 
   9   7  11      110.27      120.18     16.82 o 
  10   7  11      126.07      141.05     14.58 o 
  -3   8  11       74.18       71.76     13.41 o 
  -2   8  11       12.53       18.29     10.48 o 
  -1   8  11      282.68      295.01     26.33 o 
   0   8  11       30.07       37.55     12.43 o 
   1   8  11        0.20        8.29      9.02 o 
   2   8  11      353.38      374.73     28.53 o 
   3   8  11       14.06       15.85     10.24 o 
   4   8  11       75.92       62.90     14.38 o 
   5   8  11       88.59       99.96     17.80 o 
   6   8  11       47.61       48.52     13.65 o 
   7   8  11      138.75      123.85     19.50 o 
   8   8  11      486.46      505.93     32.43 o 
   9   8  11       13.03        8.62     11.58 o 
  -1   9  11      135.74      158.23     21.70 o 
   0   9  11      232.50      275.75     27.06 o 
   1   9  11       72.99       70.22     16.34 o 
   2   9  11       12.72       17.31     10.24 o 
   3   9  11      508.49      498.34     33.40 o 
   4   9  11       17.47       27.06     12.43 o 
   5   9  11       45.00       43.15     13.65 o 
   6   9  11       83.60       85.82     18.04 o 
   7   9  11       57.19       40.47     14.63 o 
   8   9  11       12.69       20.48     12.43 o 
  -1  10  11      173.12      202.36     25.36 o 
   0  10  11       74.47       48.27     14.87 o 
   1  10  11       24.13        8.78     10.73 o 
   2  10  11      136.89      150.92     22.67 o 
   3  10  11      149.20      122.15     21.21 o 
   4  10  11        5.14        3.17      9.75 o 
   5  10  11      342.17      409.84     34.38 o 
   6  10  11       24.59       38.52     14.63 o 
   7  10  11      476.34      468.35     35.11 o 
   1  11  11       19.87       16.09     11.46 o 
   2  11  11       33.60       18.04     11.70 o 
   3  11  11       20.94       14.87     12.68 o 
   4  11  11      225.16      205.29     27.79 o 
   5  11  11      234.47      269.16     30.96 o 
   0  -6  12      522.25      503.71     32.91 o 
   1  -6  12      169.86      209.43     23.65 o 
   2  -6  12      903.55      922.32     44.62 o 
   3  -6  12       25.64       19.26     10.00 o 
   4  -6  12        3.64        8.78      8.53 o 
   5  -6  12        0.69        4.63      7.31 o 
   6  -6  12      149.20      181.15     22.67 o 
  -1  -5  12      195.80      172.37     21.46 o 
   0  -5  12      289.84      285.50     25.36 o 
   1  -5  12        4.63        9.26      7.80 o 
   2  -5  12      206.03      161.64     20.24 o 
   3  -5  12      101.23      127.27     18.53 o 
   4  -5  12      780.43      896.48     42.42 o 
   5  -5  12        4.05       16.34      9.02 o 
   6  -5  12        5.43        9.02      8.05 o 
   7  -5  12      135.98      143.60     21.21 o 
   8  -5  12        0.14        6.45      6.29 o 
  -2  -4  12       16.69       23.16      9.75 o 
  -1  -4  12       40.11       62.90     14.14 o 
   0  -4  12        2.39       16.82      8.53 o 
   1  -4  12       38.99       14.87      8.29 o 
   2  -4  12       37.27       23.89      9.26 o 
   3  -4  12      129.15      123.85     17.80 o 
   4  -4  12       22.32        8.53      7.07 o 
   5  -4  12      396.76      403.50     27.55 o 
   6  -4  12        6.86        3.66      7.56 o 
   7  -4  12       32.01       31.45     10.97 o 
   8  -4  12       32.30       43.15     12.68 o 
   9  -4  12      393.89      498.59     32.43 o 
  -3  -3  12       85.78       87.13     11.34 o 
  -2  -3  12       46.59       52.08      9.05 o 
  -1  -3  12        0.44        2.44      7.31 o 
   0  -3  12       97.03      115.32     16.58 o 
   1  -3  12        8.55       14.38      7.80 o 
   2  -3  12      251.81      250.15     21.94 o 
   3  -3  12        0.54       -4.14      5.61 o 
   4  -3  12      203.15      206.75     20.48 o 
   5  -3  12       79.96       70.95     13.90 o 
   6  -3  12        0.39       13.17      8.53 o 
   7  -3  12      234.68      242.83     24.38 o 
   8  -3  12       15.33       14.38      9.26 o 
   9  -3  12       34.76       54.86     14.14 o 
  -4  -2  12       53.43       55.10     15.12 o 
  -3  -2  12       12.58        9.75      9.02 o 
  -2  -2  12       14.17       20.29      6.81 o 
  -1  -2  12      122.04      115.23     11.69 o 
   0  -2  12       11.52        5.36      6.83 o 
   1  -2  12       39.30       50.47     11.22 o 
   2  -2  12      480.62      485.42     27.79 o 
   3  -2  12        2.22        0.98      6.10 o 
   4  -2  12      528.68      474.69     27.79 o 
   5  -2  12        0.87       -5.36      5.36 o 
   6  -2  12       26.99       32.43     10.00 o 
   7  -2  12       38.83       51.93     12.19 o 
   8  -2  12      205.07      190.41     21.21 o 
   9  -2  12      181.04      159.45     21.70 o 
  10  -2  12        5.61       -1.46      7.56 o 
  -4  -1  12       17.14        4.88      8.78 o 
  -3  -1  12      225.13      224.55     24.62 o 
  -2  -1  12      114.73       98.74     17.07 o 
  -1  -1  12       64.24       77.98      9.82 o 
   0  -1  12      156.27      136.32     22.31 o 
   1  -1  12      368.58      378.85     17.12 o 
   2  -1  12       60.81       77.77     13.17 o 
   3  -1  12        0.52       -2.68      5.12 o 
   4  -1  12        8.67       -0.49      5.61 o 
   5  -1  12       17.17       16.09      7.80 o 
   6  -1  12      474.85      437.88     26.82 o 
   7  -1  12       90.98       92.65     15.12 o 
   8  -1  12        0.50        8.78      7.80 o 
   9  -1  12      134.65      127.51     19.26 o 
  10  -1  12       30.88       25.60     10.97 o 
  -4   0  12       31.97       21.46     11.46 o 
  -3   0  12        0.21        9.51      9.26 o 
  -2   0  12      585.73      638.29     36.08 o 
  -1   0  12       66.15       75.34     14.63 o 
   0   0  12        4.59       11.41      5.03 o 
   1   0  12       12.62        6.55      4.55 o 
   2   0  12      352.94      376.75     21.33 o 
   3   0  12       22.69       18.29      7.56 o 
   4   0  12      147.15      165.30     17.55 o 
   5   0  12       67.89       53.18      8.66 o 
   6   0  12       40.68       33.65     10.00 o 
   7   0  12       75.69      118.49     16.82 o 
   8   0  12      329.80      337.19     24.87 o 
   9   0  12      135.64      156.52     19.99 o 
  10   0  12      190.85      135.56     20.24 o 
  11   0  12       83.01       86.06     16.82 o 
  -4   1  12      253.76      246.00     27.55 o 
  -3   1  12      203.37      202.85     24.38 o 
  -2   1  12      250.63      214.31     23.65 o 
  -1   1  12      917.09      998.39     45.35 o 
   0   1  12       54.16       62.41     13.17 o 
   1   1  12        0.01        5.12      6.83 o 
   2   1  12        0.99        0.64      3.18 o 
   3   1  12      120.87      111.04     10.31 o 
   4   1  12        4.28        1.22      5.61 o 
   5   1  12        1.31       -6.58      5.12 o 
   6   1  12      553.84      571.73     29.74 o 
   7   1  12        0.01        2.44      6.83 o 
   8   1  12        3.90        0.73      6.10 o 
   9   1  12      240.99      263.07     23.89 o 
  10   1  12        1.15        0.73      7.31 o 
  11   1  12        8.87       22.43     10.73 o 
  -4   2  12      292.77      249.90     27.79 o 
  -3   2  12        8.45       19.99     10.97 o 
  -2   2  12       10.83        6.83      9.02 o 
  -1   2  12      163.03      132.63     19.02 o 
   0   2  12      164.70      190.90     21.21 o 
   1   2  12       30.69       33.65     10.73 o 
   2   2  12       27.32       18.26      5.95 o 
   3   2  12       20.07       30.28      6.28 o 
   4   2  12       47.36       28.28      8.05 o 
   5   2  12     1205.14     1048.13     40.23 o 
   6   2  12      970.68      891.36     37.55 o 
   7   2  12      282.21      240.39     21.21 o 
   8   2  12        4.49        9.26      8.05 o 
   9   2  12        0.20       -0.24      6.34 o 
  10   2  12      111.10      122.15     18.29 o 
  11   2  12       15.66       27.31     11.22 o 
  -4   3  12     1003.56      953.53     49.49 o 
  -3   3  12       90.09       76.07     16.34 o 
  -2   3  12       33.83       34.38     11.70 o 
  -1   3  12        3.30        1.46      8.05 o 
   0   3  12      102.80       92.16     15.85 o 
   1   3  12      202.12      213.74     14.51 o 
   2   3  12      584.50      551.74     29.26 o 
   3   3  12        7.22       13.29      5.24 o 
   4   3  12        5.15        2.20      4.33 o 
   5   3  12        6.65        4.63      5.85 o 
   6   3  12      333.60      298.91     20.72 o 
   7   3  12        8.24       -1.46      6.58 o 
   8   3  12      323.26      263.56     22.67 o 
   9   3  12      117.44      140.43     19.02 o 
  10   3  12       13.19       15.85     10.24 o 
  11   3  12       48.39       69.97     15.60 o 
  -4   4  12      360.02      371.56     33.40 o 
  -3   4  12      761.02      741.42     41.93 o 
  -2   4  12       28.59       40.47     12.92 o 
  -1   4  12      209.65      217.96     24.14 o 
   0   4  12      245.86      275.01     36.94 o 
   1   4  12       45.14       53.39     12.19 o 
   2   4  12      329.53      295.01     22.43 o 
   3   4  12      688.68      680.71     33.89 o 
   4   4  12       71.43       98.99     15.60 o 
   5   4  12        1.33        6.89      4.72 o 
   6   4  12      189.65      184.56     17.55 o 
   7   4  12       14.34        7.80      6.83 o 
   8   4  12        9.20        9.26      8.05 o 
   9   4  12      139.31      121.90     17.55 o 
  10   4  12       29.41       20.97     10.48 o 
  11   4  12       49.90       30.23     11.46 o 
  -4   5  12      445.95      454.70     34.38 o 
  -3   5  12        0.82        2.68      9.26 o 
  -2   5  12        0.65       -3.90      7.31 o 
  -1   5  12      314.32      319.87     28.53 o 
   0   5  12       16.94       19.99      9.75 o 
   1   5  12      164.76      146.53     18.29 o 
   2   5  12     1068.46     1099.57     46.08 o 
   3   5  12      299.14      298.42     23.16 o 
   4   5  12      555.82      543.20     31.45 o 
   5   5  12      251.84      220.16     22.19 o 
   6   5  12       35.85       46.27      8.08 o 
   7   5  12       20.60       20.27      6.49 o 
   8   5  12       92.20      126.78     17.31 o 
   9   5  12      146.68      216.99     21.94 o 
  10   5  12       30.55       24.62     10.73 o 
  -3   6  12        8.47       25.60     12.19 o 
  -2   6  12      274.87      265.02     27.79 o 
  -1   6  12       50.91       61.36     10.06 o 
   0   6  12      521.05      521.26     31.21 o 
   1   6  12        2.19       -1.71      8.05 o 
   2   6  12      257.81      283.79     25.11 o 
   3   6  12      766.33      720.21     37.55 o 
   4   6  12      542.61      494.93     30.72 o 
   5   6  12        4.14       22.43     10.24 o 
   6   6  12      256.96      235.03     24.14 o 
   7   6  12        5.95        8.72      5.85 o 
   8   6  12        1.19        0.56      5.39 o 
   9   6  12      225.79      253.32     22.19 o 
  10   6  12        1.18        8.29      8.78 o 
  -3   7  12       25.50       33.89     12.68 o 
  -2   7  12      119.65      111.91     20.24 o 
  -1   7  12      396.60      400.82     28.04 o 
   0   7  12       18.59       35.84     12.68 o 
   1   7  12        4.43       10.97      9.51 o 
   2   7  12      390.64      351.33     27.06 o 
   3   7  12       81.43      100.69     18.29 o 
   4   7  12      238.16      217.96     24.38 o 
   5   7  12      439.19      461.53     30.96 o 
   6   7  12        1.84       -3.41      8.29 o 
   7   7  12        3.13       -4.14      8.78 o 
   8   7  12      256.19      274.91     17.84 o 
   9   7  12        0.02       -0.99      8.78 o 
  -2   8  12      339.54      305.10     20.36 o 
  -1   8  12       38.43       25.36     11.95 o 
   0   8  12      423.40      485.91     32.91 o 
   1   8  12       64.80       81.92     17.07 o 
   2   8  12      157.57      149.45     21.70 o 
   3   8  12       42.24       34.38     12.92 o 
   4   8  12      125.19      119.22     19.50 o 
   5   8  12      133.58      139.21     20.72 o 
   6   8  12       28.71       39.25     13.17 o 
   7   8  12       90.11       95.82     18.53 o 
   8   8  12      238.66      268.92     29.01 o 
  -1   9  12      138.85      176.52     23.65 o 
   0   9  12      228.01      194.80     24.62 o 
   1   9  12      155.35      189.44     24.87 o 
   2   9  12      117.53      147.99     22.43 o 
   3   9  12       65.46       65.83     17.07 o 
   4   9  12      167.07      215.04     26.57 o 
   5   9  12       77.22       94.11     18.77 o 
   6   9  12       20.65       19.26     12.92 o 
   7   9  12      757.25      864.54     47.05 o 
   1  10  12        8.50       22.92     12.68 o 
   2  10  12       51.11       63.63     16.82 o 
   3  10  12       77.63      106.54     20.24 o 
   4  10  12       71.37       82.41     19.02 o 
   5  10  12       74.49       95.33     20.72 o 
   2  -5  13       38.61       24.62     11.46 o 
   3  -5  13       55.42       49.25     13.65 o 
   4  -5  13      109.18      147.02     20.48 o 
   5  -5  13      145.12      147.50     21.21 o 
   0  -4  13      213.20      206.99     22.43 o 
   1  -4  13      120.27      122.63     18.04 o 
   2  -4  13      209.11      204.80     22.43 o 
   3  -4  13      284.44      297.69     26.09 o 
   4  -4  13       11.25       12.68      8.78 o 
   5  -4  13        5.65       28.28     11.22 o 
   6  -4  13      222.35      261.12     25.84 o 
   7  -4  13        1.98       13.65      9.51 o 
  -1  -3  13       37.54       58.03     13.17 o 
   0  -3  13        1.24       -3.66      6.83 o 
   1  -3  13      123.49      102.40     16.58 o 
   2  -3  13      211.45      214.79     22.19 o 
   3  -3  13       13.35       16.82      9.02 o 
   4  -3  13      265.32      280.62     24.62 o 
   5  -3  13       18.92       30.72     10.48 o 
   6  -3  13       24.93       42.91     12.43 o 
   7  -3  13        0.50        3.66      5.76 o 
   8  -3  13        4.97        4.88      8.05 o 
  -2  -2  13       34.07       50.22     14.14 o 
  -1  -2  13       37.17       64.12     13.41 o 
   0  -2  13      524.34      495.42     29.50 o 
   1  -2  13       16.65       27.31     10.24 o 
   2  -2  13        7.16        4.63      6.34 o 
   3  -2  13       41.32       46.32     11.22 o 
   4  -2  13       11.30       21.94      8.78 o 
   5  -2  13       79.87       93.87     15.85 o 
   6  -2  13      157.18      155.79     20.24 o 
   7  -2  13       18.86       10.24      8.29 o 
   8  -2  13       76.05       71.92     14.87 o 
   9  -2  13       64.37       87.53     17.31 o 
  -2  -1  13      206.94      249.41     25.60 o 
  -1  -1  13      216.67      221.38     23.65 o 
   0  -1  13       77.34       65.34     12.92 o 
   1  -1  13       82.53       91.92     14.63 o 
   2  -1  13       29.82       25.11      9.02 o 
   3  -1  13       45.68       74.36     13.41 o 
   4  -1  13       67.93       76.07     14.14 o 
   5  -1  13      177.70      187.00     20.72 o 
   6  -1  13        3.95        1.71      7.07 o 
   7  -1  13       51.75       35.35     11.70 o 
   8  -1  13       46.29       29.99     11.46 o 
   9  -1  13       58.55       49.25     13.90 o 
  -3   0  13      109.65      128.00     21.21 o 
  -2   0  13      191.32      220.16     25.36 o 
  -1   0  13      131.85      124.83     19.26 o 
   0   0  13       17.26       26.57     10.48 o 
   1   0  13        5.49        3.21      4.73 o 
   2   0  13        3.31       11.70      7.56 o 
   3   0  13        1.52       -1.71      6.10 o 
   4   0  13      731.78      732.15     35.11 o 
   5   0  13        3.68        7.56      7.31 o 
   6   0  13      260.22      294.76     24.14 o 
   7   0  13      172.72      173.59     19.99 o 
   8   0  13      231.69      251.85     24.62 o 
   9   0  13        3.13        4.63      7.56 o 
  10   0  13       10.68       13.17      9.75 o 
  -3   1  13        4.27       -0.98      9.26 o 
  -2   1  13      249.92      261.12     26.82 o 
  -1   1  13      108.13      141.90     20.72 o 
   0   1  13      242.30      256.00     24.62 o 
   1   1  13        2.31        2.93      7.80 o 
   2   1  13       32.33       36.08     11.22 o 
   3   1  13       21.68       33.19      6.72 o 
   4   1  13        3.06       -6.34      5.36 o 
   5   1  13       62.45       58.76     12.43 o 
   6   1  13     1043.17     1092.01     44.13 o 
   7   1  13        2.52        1.46      7.07 o 
   8   1  13        0.40       12.68      8.78 o 
   9   1  13      196.81      212.60     23.16 o 
  10   1  13       33.34       34.62     12.19 o 
  -3   2  13       16.55       19.50     12.19 o 
  -2   2  13      289.21      299.15     28.77 o 
  -1   2  13      195.04      206.75     23.89 o 
   0   2  13        5.54        5.12      8.29 o 
   1   2  13      241.54      302.56     26.09 o 
   2   2  13        8.06       22.92      9.51 o 
   3   2  13      263.12      223.62     11.58 o 
   4   2  13        1.75        2.79      4.62 o 
   5   2  13      229.49      265.02     21.46 o 
   6   2  13       14.75       19.75      9.02 o 
   7   2  13       72.22       62.17     12.92 o 
   8   2  13      358.37      385.22     26.57 o 
   9   2  13        4.44        9.26      9.26 o 
  10   2  13      557.65      600.25     35.84 o 
  -3   3  13      508.89      552.71     36.81 o 
  -2   3  13       11.24        9.26     10.24 o 
  -1   3  13      168.63      199.43     23.89 o 
   0   3  13       56.48       49.49     13.17 o 
   1   3  13       81.86       48.03     12.68 o 
   2   3  13      587.42      582.94     31.21 o 
   3   3  13      417.97      397.16     25.84 o 
   4   3  13       94.53       73.63     14.14 o 
   5   3  13       15.98       19.04      8.53 o 
   6   3  13      189.79      183.83     18.53 o 
   7   3  13       59.16       49.74     11.70 o 
   8   3  13       93.46      167.74     19.75 o 
   9   3  13      161.06      197.48     21.94 o 
  10   3  13      162.28      226.25     24.14 o 
  -3   4  13      125.59      112.64     20.48 o 
  -2   4  13        9.94        3.41      9.51 o 
  -1   4  13      161.38      180.42     24.14 o 
   0   4  13        1.15        5.12      8.29 o 
   1   4  13      445.23      429.41     20.21 o 
   2   4  13      330.74      331.82     24.38 o 
   3   4  13       20.95       -3.17      7.31 o 
   4   4  13       92.29       63.88     13.65 o 
   5   4  13      254.73      224.79     22.43 o 
   6   4  13       80.49       66.87      9.51 o 
   7   4  13      206.44      208.21     20.48 o 
   8   4  13       16.86       30.72     10.48 o 
   9   4  13        0.00        5.36      8.78 o 
  10   4  13      104.66       91.92     17.07 o 
  -2   5  13       83.59       68.02     16.82 o 
  -1   5  13       54.50       44.62     13.65 o 
   0   5  13       72.52       64.12     15.12 o 
   1   5  13        2.54      -10.24      7.07 o 
   2   5  13      468.48      436.17     29.26 o 
   3   5  13      896.02      901.60     42.18 o 
   4   5  13      195.41      176.76     21.21 o 
   5   5  13      160.62      199.92     22.43 o 
   6   5  13      113.99      140.43     19.75 o 
   7   5  13        0.96       -0.62      5.27 o 
   8   5  13      192.60      202.56     15.76 o 
   9   5  13      115.55      125.07     18.77 o 
  -2   6  13      213.45      212.36     27.06 o 
  -1   6  13       17.54       10.48      9.75 o 
   0   6  13      115.06      126.29     19.26 o 
   1   6  13       81.40       82.65     16.58 o 
   2   6  13      454.64      468.84     30.72 o 
   3   6  13      209.34      209.43     23.41 o 
   4   6  13      234.90      225.52     24.14 o 
   5   6  13       10.50       -4.63      7.80 o 
   6   6  13        0.06        6.34      9.26 o 
   7   6  13      118.13      148.97     20.97 o 
   8   6  13      125.26      108.06     24.75 o 
   9   6  13       39.98       41.99      9.21 o 
  -1   7  13      275.72      272.58     29.26 o 
   0   7  13        1.33        2.93      9.75 o 
   1   7  13        4.19        0.49      9.02 o 
   2   7  13      253.56      243.32     26.09 o 
   3   7  13      134.79      150.19     21.21 o 
   4   7  13        2.64        8.53      9.51 o 
   5   7  13      508.96      525.40     34.13 o 
   6   7  13       33.02       29.01     12.43 o 
   7   7  13      162.81      149.70     21.94 o 
   8   7  13      202.45      224.06     26.57 o 
   0   8  13      174.65      154.33     22.43 o 
   1   8  13      343.00      397.89     30.96 o 
   2   8  13      182.31      196.51     24.87 o 
   3   8  13        9.32        8.29      9.75 o 
   4   8  13      257.68      321.09     29.99 o 
   5   8  13        1.07       -6.34      9.26 o 
   6   8  13       20.31       10.73     10.73 o 
   7   8  13      391.91      422.52     32.67 o 
   2   9  13       56.95       97.77     19.26 o 
   3   9  13       22.93       42.67     14.63 o 
   4   9  13       60.84       82.16     18.77 o 
   5   9  13      115.32       93.38     19.26 o 
   2  -3  14       94.31       89.96     16.09 o 
   3  -3  14       16.65        5.36      7.80 o 
   4  -3  14       81.53       90.21     16.82 o 
   5  -3  14      153.41      193.34     23.16 o 
   1  -2  14       82.75       89.96     16.34 o 
   2  -2  14        0.05        6.34      8.29 o 
   3  -2  14      258.58      277.21     24.62 o 
   4  -2  14        1.13       -7.80      6.10 o 
   5  -2  14        4.22       15.12      8.78 o 
   6  -2  14       57.10       43.40     12.92 o 
   7  -2  14       66.15       46.32     13.65 o 
   2  -1  14      350.72      356.69     25.36 o 
   3  -1  14        5.47        8.05      8.05 o 
   4  -1  14      274.43      249.90     23.41 o 
   5  -1  14       85.74      102.64     16.82 o 
   6  -1  14       41.58       50.22     12.92 o 
   7  -1  14      146.13      150.67     20.24 o 
   0   0  14      191.60      180.90     22.43 o 
   3   0  14       63.04      106.54     16.09 o 
   4   0  14        3.72       -0.49      6.83 o 
   5   0  14       17.83       11.22      8.29 o 
   6   0  14      181.39      186.76     21.21 o 
   7   0  14       58.42       64.37     14.38 o 
   8   0  14      834.68      837.72     42.42 o 
  -1   1  14      772.88      818.46     43.89 o 
   0   1  14      199.20      140.43     20.97 o 
   1   1  14       89.95      109.47     18.29 o 
   4   1  14      169.82      150.67     18.04 o 
   5   1  14       13.45       16.82      8.78 o 
   6   1  14       21.40       28.53     10.73 o 
   7   1  14      484.07      526.87     32.18 o 
   8   1  14      347.05      377.66     27.55 o 
  -1   2  14      291.19      344.01     30.96 o 
   0   2  14      253.96      236.49     25.36 o 
   1   2  14      134.82      161.40     21.70 o 
   2   2  14      376.97      415.93     29.50 o 
   4   2  14       73.10       77.53     14.63 o 
   5   2  14       22.74       13.17      8.53 o 
   6   2  14      237.24      278.18     23.65 o 
   7   2  14       25.17       33.16     10.97 o 
   8   2  14      555.42      488.10     30.72 o 
  -1   3  14       40.74       30.48     13.65 o 
   0   3  14      139.81      190.17     24.14 o 
   1   3  14      225.30      258.68     26.09 o 
   2   3  14       67.22       58.03     14.87 o 
   3   3  14       28.71       36.08     11.70 o 
   4   3  14      421.63      344.99     25.60 o 
   5   3  14      314.10      288.67     24.87 o 
   6   3  14      911.24      823.58     37.55 o 
   7   3  14      247.61      293.79     24.38 o 
   8   3  14      126.66      119.95     17.55 o 
   0   4  14       90.04       83.63     17.80 o 
   1   4  14       19.96       33.16     12.92 o 
   3   4  14      126.93      117.03     18.29 o 
   4   4  14       38.46       25.11     10.97 o 
   5   4  14      633.45      590.74     34.38 o 
   6   4  14       33.35       41.20     12.92 o 
   7   4  14       35.52       41.28      8.61 o 
   8   4  14      352.38      321.83     26.33 o 
   0   5  14       50.56       36.08     13.65 o 
   1   5  14       99.31      105.81     18.77 o 
   2   5  14       19.98        8.78      9.51 o 
   3   5  14      333.63      380.34     28.53 o 
   4   5  14      619.09      675.35     37.55 o 
   5   5  14       16.82        7.31      8.53 o 
   6   5  14      139.66      119.22     19.26 o 
   7   5  14      101.39      104.59     18.29 o 
   8   5  14       30.13       40.16     11.82 o 
   1   6  14      171.48      217.72     25.11 o 
   2   6  14      769.93      759.22     41.20 o 
   3   6  14      190.17      242.34     25.84 o 
   4   6  14      129.35      147.26     21.21 o 
   5   6  14      290.04      284.04     27.31 o 
   6   6  14       36.07       48.76     13.65 o 
   7   6  14        4.76        1.22      9.51 o 
   2   7  14      118.63      159.69     22.92 o 
   3   7  14      422.13      434.46     32.18 o 
   4   7  14      157.79      212.11     26.09 o 
   5   7  14       30.47       45.59     14.63 o 
   5   1  15        5.05       -1.22      7.56 o 
   5   2  15       29.34       43.15     12.43 o 
   3   3  15       93.82       73.14     15.85 o 
   4   3  15        3.42       -3.66      8.29 o 
   5   3  15        6.16        3.66      9.51 o 
   4   4  15       52.61       62.41     15.36 o 
   5   4  15        1.54       19.26     10.73 o 
                                                 
